# Supplementary material for: Structure of a distinct β-barrel assembly machinery complex in the Bacteroidota
Source: Nat Microbiol. 2025 Oct 1;10(11):2845–59. doi: 10.1038/s41564-025-02132-2 (PMC12578637; doi:10.1038/s41564-025-02132-2)
Supplement: Supplementary file 6 — B. thetaiotaomicron bamA-his and bamA-hisΔbamH pulldown proteomics results compared with those of the wild-type strain. Significant hits are coloured red (enriched relative to the wild type) or blue (depleted relative to the wild type). BlastP search results using BamG sequence as query against the NCBI RefSeq database. B. thetaiotaomicron bamH deletion versus wild type total membrane fraction proteomics results shown as protein abundance differences. OMP categories are coloured as follows: yellow, SLP; green, β-barrel; and blue, SusC (that is, a barrel that assembles with one or more SLPs). P. gingivalis bamH deletion versus wild-type whole-cell proteomics results shown as protein abundance differences. OMP categories are coloured as follows: yellow, SLP; green, β-barrel; blue, SusC (that is, a barrel that assembles with one or more SLPs); grey, T9SS component; and purple, T9SS substrate. Primers and synthesized sequences used in this study. [file 41564_2025_2132_MOESM6_ESM.xlsx]

## Sheet: Supplementary Table 1
Supplementary Table 1. B. theta pulldown proteomics results (Figs. 1b and 4b)
Protein	Annotation	bamA-his_vs_WT_log2 FC	bamA-his DbamH_vs_WT_log2 FC	PROT3_vs_WT_p.adj	PROT1_vs_WT_p.adj	PROT3_1
BT_0173	GGGtGRT protein	-0.662	-0.499	0.435	0.608	9308360
BT_0174	NifU homolog involved in Fe-S cluster formation	-0.265	-0.352	0.729	0.662	7318900
BT_4367/BamG	Outer membrane protein	4.12	4.93	0.00091	0.000315	5055640
BT_4306/BamH	DUF4270 domain-containing protein	4.87	-0.35	0.0272	0.939	4917840
BT_3727/BamI	DUF6242 domain-containing protein	5.14	-0.318	3.9e-06	0.675	4746820
BT_3725/BamA	Outer membrane protein	4.36	4.54	0.000424	0.000315	4584770
BT_0502	TonB-dependent outer membrane receptor	-0.121	-0.189	0.887	0.832	4025070
BT_0502;BT_0504	TonB-dependent outer membrane receptor	0.114	-0.19	0.921	0.878	3970010
BT_0573/BamD	Lipoprotein protein, putative	4.24	4.51	0.00168	0.0011	3129600
BT_0555	Amidophosphoribosyltransferase	-0.306	-0.367	0.816	0.796	3103840
BT_0602	UDP-N-acetyl-D-mannosaminuronic acid dehydrogenase	0.586	-0.874	0.637	0.504	2825440
rplB	Large ribosomal subunit protein uL2	0.172	0.647	0.894	0.578	2775940
BT_0066	Major outer membrane protein OmpA	-2.75	-2.08	0.731	0.83	2457830
BT_3249	Zinc ABC transporter, zinc-binding protein	-0.0685	0.0862	0.949	0.941	2336620
BT_4261	DUF4847 domain-containing protein	4.5	5.17	0.000931	0.000417	2327590
BT_1998	Anaerobic ribonucleoside-triphosphate reductase	0.101	-0.17	0.914	0.862	2102870
BT_0418	Outer membrane porin F	-0.0171	0.703	0.991	0.533	1951990
rplQ	Large ribosomal subunit protein bL17	0.33	0.134	0.704	0.917	1801160
BT_3612/BamJ	Peptidyl-prolyl cis-trans isomerase	4.6	0.0724	0.000139	0.973	1753760
BT_3949/BamK	DUF4827 domain-containing protein	4.21	0.795	0.0106	0.722	1685220
BT_3054	Succinate dehydrogenase flavoprotein subunit	-0.496	-0.471	0.363	0.455	1562930
BT_3336	UDP-N-acetylglucosamine acetyltransferase	-0.906	-1.12	0.218	0.137	1536210
tuf	Elongation factor Tu	-0.985	-0.665	0.274	0.546	1520330
BT_3222	DUF4848 domain-containing protein	3.42	4.19	0.000249	9.81e-05	1500380
rpsB	Small ribosomal subunit protein uS2	0.23	-0.0371	0.771	0.982	1419630
BT_0875	Beta-ureidopropionase	0.178	-0.801	0.845	0.227	1406900
BT_2947	Glycoside transferase family 2	-0.561	-0.503	0.603	0.69	1373060
BT_4339	Glutamine synthetase	-0.95	-0.582	0.187	0.525	1350120
nnrD	Bifunctional NAD(P)H-hydrate repair enzyme	-0.614	-0.507	0.631	0.74	1332540
BT_4117	Cell wall-active antibiotics response LiaF-like C-terminal domain-containing protein	-0.419	-0.396	0.714	0.774	1322980
BT_2055	Biopolymer transport protein	0.175	-0.0715	0.934	0.982	1320420
rpsK	Small ribosomal subunit protein uS11	0.0127	0.0178	0.993	0.99	1288130
BT_3248	Metal ABC transporter, ATP-binding protein	-0.55	0.0638	0.521	0.971	1256730
BT_1737	Secreted protein	0.897	0.858	0.432	0.518	1218080
BT_2117	Outer membrane protein, putative	-0.606	-0.238	0.684	0.915	1202610
BT_1681	Carbonic anhydrase	-0.00505	0.473	0.995	0.622	1119730
BT_0610	Lipopolysaccharide biosynthesis protein, putative glycosyltransferase	0.679	-0.706	0.253	0.277	1098130
BT_3562	Endonuclease YhcR N-terminal domain-containing protein	0.336	0.211	0.713	0.846	1094930
BT_3848/SurA	Peptidyl-prolyl cis-trans isomerase	4.44	4.85	2.58e-05	2.16e-05	1092070
BT_0645	Outer membrane protein beta-barrel domain-containing protein	0.356	-0.0366	0.854	0.99	1082460
BT_0316	Hemin receptor	2.06	2.26	0.0272	0.0216	1034050
BT_1100	Alpha-glucan phosphorylase	-0.825	-0.358	0.292	0.74	1010190
thrS	Threonine--tRNA ligase	0.339	-0.411	0.746	0.722	1006740
BT_0227	Outer membrane protein beta-barrel domain-containing protein	0.699	0.253	0.688	0.925	1001210
BT_2038	Cation efflux system protein	-0.342	-0.394	0.68	0.656	990764
BT_4263	Glyceraldehyde-3-phosphate dehydrogenase	0.516	0.774	0.702	0.557	976993
lpxK	Tetraacyldisaccharide 4'-kinase	0.101	0.346	0.932	0.744	976954
zwf	Glucose-6-phosphate 1-dehydrogenase	-0.372	-0.0183	0.703	0.99	970660
BT_4050	beta-galactosidase	1.8	0.163	0.884	0.991	926870
BT_1592	Ferrous iron transport protein B	-0.335	-0.215	0.531	0.744	917865
rplC	Large ribosomal subunit protein uL3	0.351	0.514	0.729	0.616	911141
BT_1419	DUF4625 domain-containing protein	-0.803	0.59	0.297	0.532	906987
BT_3561	DUF5689 domain-containing protein	0.847	0.678	0.48	0.628	858440
BT_2844	TPR domain protein	-0.103	0.396	0.957	0.803	842519
BT_0225	Outer membrane protein beta-barrel domain-containing protein	3.47	2.1	0.00104	0.0278	835216
BT_1809	Conserved protein, with weak BamHI domain	-0.489	-0.316	0.96	0.982	821096
BT_3055	Succinate dehydrogenase iron-sulfur protein	-0.444	0.165	0.581	0.886	797310
BT_0910	Magnesium chelatase, subunit I	0.386	1.45	0.85	0.397	792303
nqrF	Na(+)-translocating NADH-quinone reductase subunit F	-0.46	-0.749	0.778	0.644	770918
BT_0504	TonB-dependent outer membrane receptor	0.237	0.148	0.734	0.866	763086
rpsC	Small ribosomal subunit protein uS3	-0.37	-0.208	0.548	0.801	755164
BT_2554	DNA-binding protein	0.143	0.268	0.927	0.871	749250
BT_2977	Peptidyl-prolyl cis-trans isomerase	0.315	0.377	0.848	0.822	722884
BT_0557;BT_3866	Glutamine-dependent carbamyl phosphate synthetase	0.284	0.213	0.751	0.839	719508
BT_2059	Protein TonB	0.788	0.588	0.463	0.64	715534
BT_4614	DUF306 domain-containing protein	0.698	0.911	0.666	0.581	696199
ribBA	Riboflavin biosynthesis protein RibBA	0.421	0.114	0.631	0.939	694390
BT_1686	Propionyl-CoA carboxylase beta chain	-0.356	-0.328	0.734	0.794	648287
BT_2473	Fimbrillin family protein	8.76	8.9	0.00135	0.00117	648142
BT_1760	beta-fructofuranosidase	0.329	-0.173	0.85	0.941	647070
BT_3866	Glutamine-dependent carbamyl phosphate synthetase	-0.11	0.0123	0.916	0.992	640547
BT_4100	Lipoprotein	-0.26	-0.312	0.85	0.832	629860
psd	Phosphatidylserine decarboxylase proenzyme	-1.32	-1.18	0.146	0.216	624183
BT_1763	SusC homolog	0.101	0.479	0.951	0.718	619405
BT_4345	30S ribosomal protein S1	0.0406	-0.0462	0.962	0.963	610970
BT_2272	Chromosome partition protein Smc	-0.448	0.17	0.751	0.939	607496
BT_2736	Large ribosomal subunit protein uL10	0.0893	-0.311	0.94	0.761	602089
pyrG	CTP synthase	0.0886	-0.542	0.917	0.449	592321
BT_1575	Dehydrogenase	0.26	-0.494	0.811	0.632	591769
BT_1762	SusD homolog	-0.0989	0.2	0.962	0.928	586169
BT_1691	Fructose-bisphosphate aldolase	-0.574	-0.133	0.48	0.925	576109
rpsN	Small ribosomal subunit protein uS14	0.158	0.0566	0.871	0.973	567314
rplF	Large ribosomal subunit protein uL6	-0.802	-0.37	0.302	0.722	564083
BT_4371	Peptidyl-prolyl cis-trans isomerase	0.325	0.306	0.85	0.878	554996
BT_2978	Transcriptional regulator	-0.0535	0.252	0.962	0.786	553186
BT_1761	DUF4960 domain-containing protein	-0.00667	0.225	0.995	0.914	544634
rpmB	Large ribosomal subunit protein bL28	-0.185	-0.35	0.824	0.654	543005
BT_3743	DUF5018 domain-containing protein	0.64	1.36	0.666	0.321	541964
rplS	Large ribosomal subunit protein bL19	0.15	-0.2	0.855	0.822	534080
rplM	Large ribosomal subunit protein uL13	0.778	0.58	0.366	0.557	524703
rpsE	Small ribosomal subunit protein uS5	0.181	-0.147	0.914	0.946	522361
BT_0646	Outer membrane protein beta-barrel domain-containing protein	1.44	1.91	0.0576	0.0192	515434
BT_1452	Outer membrane protein	0.867	-0.504	0.207	0.552	512923
BT_2438	Outer membrane protein beta-barrel domain-containing protein	1.22	0.787	0.11	0.391	510252
BT_2157	Probable secreted glycosyl hydrolase	1	0.596	0.592	0.809	509851
pyrE	Orotate phosphoribosyltransferase	0.698	0.384	0.481	0.774	504350
BT_3742	DUF5018 domain-containing protein	0.923	-0.05	0.54	0.989	497053
BT_1895	Uncharacterized protein	0.535	-0.23	0.553	0.848	490073
BT_3981	Uncharacterized protein	0.418	0.417	0.799	0.818	489387
BT_4506	Acetyltransferase	-0.43	-0.0634	0.602	0.967	469574
BT_3901a	Conserved hypothetical membrane protein	1.08	0.955	0.479	0.578	468679
BT_0421	Tetratricopeptide repeat (TPR) family protein	6.35	6.81	0.000129	9.81e-05	461238
nqrA	Na(+)-translocating NADH-quinone reductase subunit A	0.248	0.3	0.848	0.824	447704
BT_0658	Uncharacterized protein	2.88	2.98	0.000625	0.000486	444089
BT_1194	Outer membrane protein, OmpA family	0.344	0.496	0.85	0.802	426323
ftsH	ATP-dependent zinc metalloprotease FtsH	-0.484	-0.699	0.551	0.407	422293
BT_2437	DUF4136 domain-containing protein	0.99	0.554	0.165	0.533	403992
BT_1955	Cell wall biogenesis protein	0.214	0.479	0.907	0.801	401536
BT_2053	Biopolymer transporter ExbD	0.523	0.0349	0.753	0.99	397031
rplT	Large ribosomal subunit protein bL20	0.00305	0.0916	0.996	0.963	393919
rpsI	Small ribosomal subunit protein uS9	-0.436	-0.234	0.551	0.809	381060
topA	DNA topoisomerase 1	0.484	0.271	0.628	0.83	380377
rpsL	Small ribosomal subunit protein uS12	0.0438	0.507	0.966	0.518	376699
BT_3872	Pseudouridine synthase	0.752	0.663	0.463	0.557	374838
rplD	Large ribosomal subunit protein uL4	0.879	0.307	0.156	0.722	374002
BT_1341	UDP-glucose 6-dehydrogenase	0.0896	0.288	0.962	0.866	373161
BT_1491	DUF4465 domain-containing protein	0.096	-0.614	0.954	0.599	372343
rpsR	Small ribosomal subunit protein bS18	-0.13	-0.251	0.876	0.781	370564
pheS	Phenylalanine--tRNA ligase alpha subunit	0.484	-0.434	0.624	0.709	369548
BT_2268	SusC homolog	0.929	0.0518	0.442	0.985	365475
nuoC	NADH-quinone oxidoreductase subunit C/D	-0.363	-0.438	0.737	0.718	352796
rpsM	Small ribosomal subunit protein uS13	-0.647	-0.557	0.618	0.718	348449
BT_2257	Lipoprotein, putative	0.0755	0.137	0.962	0.939	346656
BT_2263	Lipoprotein	0.557	-0.206	0.766	0.941	343541
BT_3560	TonB-dependent receptor	0.64	0.392	0.318	0.619	342874
secD	Multifunctional fusion protein	-0.455	-0.0991	0.689	0.96	341677
BT_1391	Bacterial outer membrane protein	0.359	0.418	0.799	0.792	340383
guaA1	GMP synthase [glutamine-hydrolyzing] 1	-0.175	-0.201	0.87	0.87	338868
thyA	Thymidylate synthase	0.34	-0.436	0.724	0.668	336332
BT_3603	SusD homolog	3.66	-1.83	0.176	0.589	333725
fusA	Elongation factor G	-0.169	-0.0943	0.79	0.914	333305
BT_0735	Aspartate decarboxylase AsdA	0.547	0.276	0.357	0.722	333205
secY	Protein translocase subunit SecY	0.265	-0.244	0.848	0.875	329897
pckA	Phosphoenolpyruvate carboxykinase (ATP)	0.33	0.881	0.798	0.451	329223
BT_3409	cysteine desulfurase	1.79	1.31	0.656	0.786	328725
BT_3053	Cytochrome B subunit	-0.678	-0.4	0.375	0.676	324442
BT_0641	Lipoprotein	1.28	0.814	0.633	0.809	321479
BT_1451	DUF3575 domain-containing protein	1.72	0.08	0.0277	0.963	320884
rplN	Large ribosomal subunit protein uL14	0.263	0.587	0.62	0.209	313901
BT_3892	branched-chain-amino-acid transaminase	-0.107	-0.375	0.914	0.679	313724
pfkA2	ATP-dependent 6-phosphofructokinase 2	0.266	0.114	0.666	0.891	306859
groEL	Chaperonin GroEL	0.0823	0.685	0.962	0.552	305796
rpsD	Small ribosomal subunit protein uS4	-0.136	-0.141	0.937	0.945	303308
rplL	Large ribosomal subunit protein bL12	-0.901	-0.489	0.515	0.788	300082
BT_4592	Preprotein translocase subunit YajC	0.0959	-0.408	0.962	0.809	298895
BT_0410	Sporulation related	0.0209	0.548	0.993	0.796	298648
BT_1697	Pyruvate carboxylase subunit B	-0.539	-0.183	0.544	0.886	297533
BT_3369	Glycoside transferase family 4	-0.0194	-0.336	0.987	0.761	296886
BT_1770	Transmembrane protein	-0.19	-0.152	0.893	0.939	293265
BT_3358	3-oxoacyl-[acyl-carrier-protein] synthase 2	0.351	0.35	0.689	0.722	292051
BT_1687	Sodium pump decarboxylase, gamma subunit	0.283	0.0223	0.74	0.989	291643
rplA	Large ribosomal subunit protein uL1	0.403	0.368	0.659	0.722	289582
BT_1754	histidine kinase	-0.998	-0.9	0.425	0.533	289563
BT_2850	histidine kinase	-0.12	0.144	0.893	0.891	284982
BT_1340	Lipopolysaccharide biosynthesis glycosyltransferase	2.88	2.61	0.187	0.28	282960
rplY	Large ribosomal subunit protein bL25	0.00931	-0.321	0.991	0.613	281460
pheT	Phenylalanine--tRNA ligase beta subunit	0.145	-0.69	0.934	0.628	279536
BT_2946	Glycoside transferase family 4	-0.139	-0.157	0.921	0.929	278787
BT_1896	Cell surface antigen	1.1	0.321	0.432	0.875	277978
BT_2816	TPR domain-containing protein	0.239	0.0273	0.863	0.99	277313
BT_3550	Long-chain-fatty-acid--CoA ligase	-0.13	-1.31	0.964	0.546	273735
rpsG	Small ribosomal subunit protein uS7	0.54	0.425	0.631	0.746	273356
BT_1574	Outer membrane protein	0.398	-0.307	0.863	0.925	271535
recA	Protein RecA	0.206	0.309	0.823	0.74	271197
BT_4738	Formate acetyltransferase	0.215	-0.147	0.789	0.879	270480
BT_2269	SusD homolog	0.846	0.351	0.517	0.839	270458
BT_3246	Polysaccharide deacetylase	0.442	0.213	0.676	0.879	268699
BT_2264	Outer membrane protein Omp121	0.784	-0.0419	0.624	0.989	268661
rpoC	DNA-directed RNA polymerase subunit beta'	0.0873	-0.199	0.926	0.831	268646
BT_1345	Glycosyltransferase	1.1	1.08	0.145	0.175	267584
rplK	Large ribosomal subunit protein uL11	0.462	0.172	0.559	0.879	262524
BT_1798	DUF4925 domain-containing protein	0.659	-0.155	0.564	0.939	262183
purL	Phosphoribosylformylglycinamidine synthase	-0.519	-0.757	0.463	0.28	260224
BT_0814	Bacterial surface antigen (D15) domain-containing protein	1.26	1.02	0.673	0.778	258523
mdh	Malate dehydrogenase	0.576	0.988	0.714	0.533	258422
BT_3852	Major outer membrane protein OmpA	0.808	0.933	0.524	0.518	258135
dnaK	Chaperone protein DnaK	0.365	0.841	0.557	0.137	256019
BT_2052	Membrane protein	-0.312	-0.325	0.863	0.878	254357
guaB	Inosine-5'-monophosphate dehydrogenase	0.894	-0.258	0.324	0.839	250676
rpsH	Small ribosomal subunit protein uS8	-0.156	0.0658	0.85	0.958	249662
rplP	Large ribosomal subunit protein uL16	0.147	-0.00331	0.863	0.997	244963
rpoA	DNA-directed RNA polymerase subunit alpha	0.323	-0.0984	0.583	0.919	244259
BT_1293	Alpha-glucan phosphorylase	-0.558	-0.775	0.566	0.465	240822
BT_1314	Dipeptidyl-peptidase VI	-0.907	-0.351	0.156	0.685	238584
BT_4599	Transcriptional regulator	0.0264	0.128	0.98	0.891	238210
BT_1477	Fucose isomerase	-0.618	-0.535	0.398	0.533	238062
BT_1765	Levanase (2,6-beta-D-fructofuranosidase)	-0.444	0.287	0.613	0.799	237155
BT_1613	Outer membrane chaperone Skp (OmpH)	0.285	0.473	0.865	0.796	235367
BT_1879	Protease IV	-0.661	0.249	0.822	0.953	234982
nqrC	Na(+)-translocating NADH-quinone reductase subunit C	0.087	-0.223	0.962	0.891	234738
leuA	2-isopropylmalate synthase	-0.421	-0.205	0.751	0.917	230437
BT_3996	Peptidase	-0.179	-0.158	0.799	0.837	229775
rpmI	Large ribosomal subunit protein bL35	-0.497	-0.158	0.517	0.888	229666
BT_4047	Alpha-2-macroglobulin-like protein	0.488	0.39	0.871	0.926	229412
pnp	Polyribonucleotide nucleotidyltransferase	0.637	-0.158	0.621	0.939	229344
glmS	Glutamine--fructose-6-phosphate aminotransferase [isomerizing]	0.554	-0.263	0.351	0.743	228503
BT_3944	Chloride channel protein	0.15	-0.494	0.863	0.532	227433
BT_1688	Biotin carboxyl carrier protein (BCCP)	0.239	-0.183	0.773	0.85	227355
BT_4516	DUF262 domain-containing protein	0.161	-0.149	0.849	0.875	225206
BT_2032	SusC homolog	3.52	2.59	0.177	0.399	223823
BT_1486	Quinoprotein amine dehydrogenase-like protein	0.25	-0.459	0.848	0.718	223565
BT_4699	Hydrolase, haloacid dehalogenase-like hydrolase	0.414	0.495	0.559	0.533	223439
fabH2	Beta-ketoacyl-[acyl-carrier-protein] synthase III 2	-0.0181	-0.609	0.987	0.518	221440
BT_2261	Lipid-binding hydrolase	0.621	-0.0992	0.714	0.976	221281
BT_1185	OmpA-related protein	1	0.135	0.437	0.954	219171
rplV	Large ribosomal subunit protein uL22	0.0698	-0.251	0.948	0.781	219099
BT_0216	Rubrerythrin	-0.29	-0.29	0.746	0.781	218652
BT_1747	Pyruvate-flavodoxin oxidoreductase	-0.521	0.0773	0.479	0.953	217132
htpG	Chaperone protein HtpG	0.276	0.00595	0.798	0.996	214673
BT_4655	Tat pathway signal sequence	-1.01	0.0489	0.302	0.984	212916
BT_3811	Endothelin-converting enzyme	0.604	0.633	0.684	0.708	211310
BT_4664	tryptophan synthase	0.21	-0.646	0.871	0.581	210854
BT_2747	3-deoxy-D-manno-octulosonic acid transferase	0.158	0.262	0.893	0.835	209856
BT_1969	NADP-dependent malate dehydrogenase	-1.36	-0.412	0.118	0.743	209331
alaS	Alanine--tRNA ligase	-0.759	-0.877	0.451	0.418	209186
pfp	Pyrophosphate--fructose 6-phosphate 1-phosphotransferase	0.965	0.773	0.498	0.64	209013
BT_2260	Outer membrane protein Omp121	0.477	-1.01	0.671	0.339	208236
argC	N-acetyl-gamma-glutamyl-phosphate reductase	-0.725	-0.125	0.33	0.926	207325
mreB	Cell shape-determining protein MreB	-0.071	0.0932	0.949	0.939	206926
BT_0370	galactokinase	-0.49	0.55	0.346	0.323	205792
BT_2262	DUF5012 domain-containing protein	0.915	0.324	0.548	0.882	205791
BT_1292	Thiol:disulfide interchange protein	0.303	0.843	0.855	0.567	201960
BT_1373	Ferritin	-0.466	-0.341	0.684	0.809	200922
BT_1487	Quinonprotein alcohol dehydrogenase-like protein	0.157	-0.293	0.913	0.837	200918
BT_4254	TPR domain protein	0.0155	-0.365	0.993	0.835	200058
BT_0177	Lipoprotein	0.504	1.12	0.717	0.401	198465
BT_4693	Cation efflux system protein	-0.0636	0.0329	0.96	0.984	198137
BT_2365	SusD homolog	0.767	1.78	0.541	0.116	197005
BT_1754;BT_4111	histidine kinase	-0.594	-1.15	0.746	0.532	196246
BT_1847	Transcriptional regulator, AraC/XylS family	0.411	0.318	0.479	0.636	195151
BT_0829	UDP-glucose 6-dehydrogenase	0.203	0.671	0.848	0.451	194728
BT_1312	Serine protease	-1.95	0.127	0.00298	0.905	194254
BT_3306	Sugar isomerase	-0.316	-0.101	0.758	0.95	193515
BT_1799	Vitamin B12 receptor	0.455	-0.331	0.703	0.818	192842
BT_2256	Fumarate hydratase class I	-0.468	-0.08	0.456	0.941	190042
rho	Transcription termination factor Rho	-0.168	0.145	0.85	0.89	187690
BT_1923	O-acetylhomoserine (Thiol)-lyase	-0.35	-0.0175	0.624	0.99	186990
BT_2259	Lipoprotein	0.781	-0.43	0.47	0.755	186378
BT_2845	Possible thiol-disulfide oxidoreductase	0.51	0.358	0.892	0.941	186172
BT_3975	3-dehydroquinate synthase	-0.221	0.233	0.85	0.852	184692
BT_1294	Glycogen [starch] synthase, glycosyltransferase	-0.529	-0.388	0.436	0.622	184638
BT_4445	AAA-ATPase-like domain-containing protein	0.0687	0.0946	0.962	0.953	184360
eno	Enolase	0.467	0.318	0.669	0.814	184268
BT_3337	Outer membrane protein oprM, multidrug resistance protein	0.185	-0.0611	0.93	0.988	183732
BT_2480	Aminotransferase, class IV	-0.616	-0.55	0.654	0.722	182381
BT_2142	Mce/MlaD domain-containing protein	-0.234	0.121	0.749	0.905	182053
atpE	ATP synthase subunit c	0.46	0.583	0.696	0.634	175598
BT_3040	DNA-binding protein	0.35	-0.0786	0.714	0.963	172801
pgk	Phosphoglycerate kinase	0.526	0.494	0.566	0.64	172719
pyrH	Uridylate kinase	0.677	0.79	0.631	0.596	171371
BT_2753	Transmembrane protein	0.705	0.815	0.688	0.664	171280
spt	Serine palmitoyltransferase	0.411	-0.563	0.621	0.525	170573
BT_3338	AcrB/AcrD family multidrug resistance protein	-0.403	-0.154	0.734	0.933	170290
rpsF	Small ribosomal subunit protein bS6	0.227	-0.236	0.824	0.83	169190
BT_3366	Glycoside transferase family 2	-0.93	-1.02	0.441	0.449	167996
BT_0315	Vitellogenin II	-0.373	0.764	0.596	0.245	167775
BT_4453	6-carboxy-5,6,7,8-tetrahydropterin synthase	0.952	-0.393	0.238	0.724	167285
rplE	Large ribosomal subunit protein uL5	0.177	-0.128	0.871	0.934	166273
BT_0771	1,4-alpha-glucan branching enzyme	0.094	0.307	0.942	0.789	165769
BT_1689	Oxaloacetate decarboxylase beta chain	0.341	-0.32	0.755	0.809	165689
BT_4361	Tetratricopeptide repeat protein	0.701	2.04	0.35	0.00701	164212
BT_3847	Peptidyl-prolyl cis-trans isomerase	-0.478	-0.344	0.444	0.636	163202
BT_2364	SusC homolog	0.544	1.3	0.703	0.313	162998
BT_4327	DUF4836 family protein	4.48	3.14	0.0354	0.179	162757
BT_1956	Cell surface protein	0.529	0.0334	0.592	0.989	162306
BT_3339	AcrA/AcrE family multidrug resistance protein	0.4	0.853	0.822	0.589	162188
BT_3387	Polysaccharide deacetylase	-0.525	-0.614	0.503	0.483	161993
gltX	Glutamate--tRNA ligase	1.05	0.522	0.448	0.779	161685
BT_2826	histidine kinase	-0.186	-0.6	0.871	0.557	161533
tsf	Elongation factor Ts	0.611	0.538	0.361	0.495	160142
BT_1526	Inositol-3-phosphate synthase 1	0.52	0.258	0.676	0.874	159412
BT_2079	Peptidyl-prolyl cis-trans isomerase	0.104	0.189	0.893	0.816	159075
BT_2355	site-specific DNA-methyltransferase (adenine-specific)	0.885	-0.283	0.298	0.818	158960
BT_4258	5-formyltetrahydrofolate cyclo-ligase	0.298	0.0677	0.631	0.945	158295
dnaG	DNA primase	0.716	0.138	0.292	0.905	157010
BT_3724	Cationic outer membrane protein	-0.309	1.39	0.802	0.143	155656
BT_1952	Fe3+ ABC transporter, periplasmic iron-binding protein	-0.166	-0.267	0.962	0.944	155171
rplI	Large ribosomal subunit protein bL9	0.262	0.00114	0.85	0.999	154633
BT_3841	FKBP-type peptidyl-prolyl cis-transisomerase (Trigger factor)	0.5	0.238	0.484	0.809	154533
BT_1346	Capsule biosynthesis protein capA	0.851	0.897	0.269	0.28	153181
BT_2213	DUF4350 domain-containing protein	-0.196	-0.358	0.871	0.784	152782
nqrB	Na(+)-translocating NADH-quinone reductase subunit B	0.474	-0.13	0.755	0.96	151792
BT_0946	Uncharacterized protein	-0.374	-2.16	0.962	0.722	151392
BT_0328	Porin	2.03	1.52	0.298	0.525	150103
BT_4456	Electron transport protein	0.139	0.838	0.876	0.226	149724
BT_4475	Bacteriophage Mx8 p63 C-terminal domain-containing protein	-0.449	-0.329	0.37	0.579	148984
BT_1268	Transporter, AcrB/D/F family	-2.52	-2.44	0.535	0.588	148134
BT_2087	DUF3575 domain-containing protein	3.19	4.81	0.187	0.0511	147886
BT_3240	SusC homolog	0.615	-0.425	0.444	0.654	147147
BT_3821	Methylenetetrahydrofolate reductase	0.0675	0.00227	0.98	0.999	145923
tpiA	Triosephosphate isomerase	0.01	0.0127	0.994	0.995	144054
BT_2246	Uncharacterized protein	0.943	2.63	0.851	0.557	143199
BT_2817	TonB-dependent receptor	0.386	0.309	0.743	0.822	142993
BT_1472	Glycoside transferase family 2	0.23	-0.42	0.859	0.744	142399
BT_1356;BT_1654;BT_1723	Polysialic acid transport protein kpsD	-4.48	-4.17	0.000129	0.00018	140795
BT_0909	von Willebrand factor-like, type A	0.0895	1.1	0.951	0.204	139101
BT_0907	BatA	-0.505	0.0632	0.616	0.976	137767
BT_0906	VWFA domain-containing protein	-0.0526	0.179	0.962	0.862	137598
rplR	Large ribosomal subunit protein uL18	0.224	0.194	0.756	0.822	137113
BT_3147	Fimbrillin family protein	-0.0442	-0.0987	0.975	0.952	137059
yidC	Membrane protein insertase YidC	0.574	-0.26	0.396	0.781	136761
BT_1087	Xylanase	-0.744	0.272	0.207	0.743	136059
rpoB	DNA-directed RNA polymerase subunit beta	-0.205	0.529	0.902	0.744	135664
BT_1488	Cell surface protein	0.344	0.269	0.881	0.934	135323
BT_3386	ABC transporter, ATP-binding protein	0.351	0.202	0.745	0.883	134740
rny	Ribonuclease Y	-0.547	-0.13	0.298	0.874	133365
BT_4208	Phosphohydrolase	-0.354	-0.0385	0.755	0.988	132448
BT_1552	SusC homolog	0.669	0.401	0.584	0.803	131151
BT_2502	Uncharacterized protein	-0.503	0.32	0.621	0.804	129940
BT_0347	Transketolase	-0.412	-0.267	0.593	0.786	128606
BT_3807	Outer membrane protein	0.88	0.723	0.426	0.557	128606
coaX	Type III pantothenate kinase	0.403	-0.0295	0.682	0.989	127822
BT_3912	Chromosome segregation protein SMC	0.451	0.115	0.758	0.963	125867
BT_2409	TonB-dependent outer membrane protein	1.57	0.825	0.264	0.646	125230
BT_1033	1,4-beta-mannosyl-N-acetylglucosamine phosphorylase	0.0568	-0.305	0.964	0.793	124601
BT_4212	LemA protein	-0.415	0.0535	0.677	0.98	124551
BT_2039	Cation efflux system protein, AcrB/AcrD/AcrF family protein	-1.08	-1.09	0.309	0.374	121784
BT_3788	SusC homolog	0.82	0.654	0.559	0.709	121486
atpA	ATP synthase subunit alpha	1.43	1.79	0.303	0.204	120755
BT_1696	Oxaloacetate decarboxylase beta chain	-0.262	-0.374	0.863	0.822	119932
BT_0924	S-layer domain containing protein	-0.00485	0.882	0.995	0.391	119392
BT_2094	TonB-dependent receptor	0.711	-0.641	0.744	0.804	119147
BT_3239;BT_3240	SusC homolog	0.49	-0.423	0.426	0.546	118313
BT_1007	Lipoprotein	0.492	0.124	0.524	0.925	117418
BT_3816	Penicillin-binding protein 2 (PBP-2)	0.0269	0.551	0.985	0.652	117277
BT_2573	Glutamate/gamma-aminobutyrate anti-porter	1.41	-0.183	0.26	0.939	116576
BT_0526	asparaginase	-0.505	-0.0626	0.575	0.973	115803
nuoB	NADH-quinone oxidoreductase subunit B	-0.286	0.203	0.714	0.831	115428
groES	Co-chaperonin GroES	0.537	1.29	0.805	0.529	115328
BT_2685	Transcriptional regulator	-0.482	-0.0988	0.749	0.972	114417
BT_3789	SusD homolog	0.936	0.864	0.798	0.832	113580
BT_2434	Pyridine nucleotide-disulphide oxidoreductase	0.181	0.803	0.808	0.157	113528
BT_3809	ABC transporter ATP-binding protein	0.616	0.335	0.478	0.768	113055
BT_3568	SusD homolog	1.16	-0.411	0.575	0.891	112931
BT_3067	Quinoprotein amine dehydrogenase	-0.286	-0.218	0.822	0.882	112302
rnfC	Ion-translocating oxidoreductase complex subunit C	-0.716	0.0278	0.169	0.983	112023
guaA2	Putative GMP synthase [glutamine-hydrolyzing] 2	0.0665	0.351	0.936	0.588	111738
BT_1335	tetrahydrofolate synthase	-0.146	0.13	0.909	0.939	111375
BT_3129	Flagellar motor protein MotB	0.221	0.277	0.907	0.901	110531
BT_1348	CDP-abequose synthase	-0.00871	0.0927	0.993	0.941	109588
murI	Glutamate racemase	0.103	0.00508	0.908	0.996	109173
BT_1757	Fructokinase	0.263	0.327	0.836	0.809	108845
BT_1042	SusC homolog	-0.27	-0.446	0.85	0.746	108522
BT_2251	Membrane fusion protein	-0.16	0.537	0.972	0.913	108046
infB	Translation initiation factor IF-2	0.422	0.166	0.437	0.822	107960
hisS	Histidine--tRNA ligase	0.807	-0.0916	0.798	0.989	107939
BT_1040	SusC homolog	-0.174	-0.04	0.926	0.989	107883
BT_3364	Tyrosine protein kinase, active site	-0.403	-0.336	0.746	0.818	107767
BT_4259	Carboxy-terminal processing protease	-0.62	-0.148	0.303	0.875	107712
gyrA	DNA gyrase subunit A	-0.865	-0.594	0.196	0.474	107620
BT_4695	Outer membrane efflux protein	-0.931	-0.0694	0.108	0.953	107003
BT_2095	Surface layer protein	0.222	-0.448	0.91	0.822	106629
BT_2165	Two-component system response regulator	-0.371	0.311	0.522	0.64	106378
BT_4591	Nitrogen utilization substance protein	0.413	-0.291	0.891	0.941	104947
BT_1254	Inner membrane protein	0.921	0.0774	0.729	0.989	104146
gyrB	DNA gyrase subunit B	-0.432	-0.223	0.618	0.836	103790
potA	Spermidine/putrescine import ATP-binding protein PotA	0.0698	-0.209	0.958	0.846	103637
secA	Protein translocase subunit SecA	-0.872	-0.462	0.107	0.497	103271
BT_2688	Outer membrane efflux protein	0.892	0.369	0.369	0.789	103132
BT_3627	ABC transporter, ATP-binding protein	0.101	0.178	0.951	0.919	103061
BT_2170	Lipoprotein	-1.19	0.111	0.481	0.976	102032
BT_1551	Peptidase M1A and M12B	-0.0642	-0.00793	0.96	0.996	101742
BT_2239	Carboxyl-terminal protease	-1.32	-1.39	0.183	0.183	101627
rpsO	Small ribosomal subunit protein uS15	-0.066	-0.422	0.965	0.744	101591
BT_3462	TPR domain protein	-0.303	0.0965	0.893	0.982	101396
BT_1556	DUF4858 domain-containing protein	5.19	5.87	0.0448	0.0321	101106
BT_0550	Glycerophosphodiester phosphodiesterase	-0.34	0.052	0.689	0.976	100739
BT_0260	Acyltransferase family protein	-0.454	-0.277	0.749	0.879	100737
BT_1535	ABC transporter ATP-binding protein	1.21	0.68	0.265	0.619	100649
BT_1625	Exported fucosidase	-2.77	-1.42	0.236	0.64	100608
BT_1918	Choline-sulfatase	0.409	-0.854	0.755	0.521	100364
BT_1356	Capsule polysaccharide export protein	-4.44	-3.81	0.000625	0.00158	100024
BT_4139	Metallophosphoesterase	1.52	-2.59	0.729	0.552	99791.7
BT_2001	Zinc metalloprotease	0.451	0.623	0.659	0.548	98854.1
BT_4243	Glycosyl hydrolase family 109 protein 1	-1.3	-0.156	0.0335	0.878	98501.3
BT_0416	Possible sulfotransferase	-0.19	-0.0938	0.833	0.939	98355.5
BT_2003	Membrane peptidase	-0.216	-0.249	0.858	0.848	98335.1
BT_3312	Glucosylceramidase	0.573	-0.312	0.851	0.941	98253.3
BT_4118	Two-component system response regulator, no kinase domain	-0.934	-0.975	0.535	0.552	98021.6
BT_4060	NADH dehydrogenase I, chain L	-0.346	-0.177	0.812	0.932	97389.3
BT_0073	ABC transporter, ATP-binding protein	0.431	-0.309	0.542	0.722	97378
engB	Probable GTP-binding protein EngB	0.373	0.764	0.911	0.822	97312.4
BT_4754	Cytosine-specific methyltransferase	0.88	-0.196	0.816	0.976	97277
BT_1530	Outer membrane protein OprM	0.584	0.201	0.541	0.883	96866.7
BT_4564	Glycoside transferase family 2	-0.358	0.116	0.659	0.928	96478.3
rplU	Large ribosomal subunit protein bL21	-0.354	-0.903	0.799	0.483	96457.9
tyrS	Tyrosine--tRNA ligase	-0.504	-0.542	0.696	0.709	96280.2
BT_2686	Cation efflux transporter	-0.489	-0.354	0.423	0.616	95568.2
BT_3310	SusC homolog	0.491	-0.0372	0.714	0.989	95410.2
BT_1789	Aminopeptidase	0.234	0.18	0.891	0.939	95309.7
BT_3032	N-acetyltransferase	-0.0045	-0.00611	0.995	0.996	95255.7
nadD	Probable nicotinate-nucleotide adenylyltransferase	1.94	0.117	0.703	0.99	94545.1
BT_0731	Occludin	3.85	5.21	0.000899	0.00015	94407.9
BT_0258	Putative glucosamine-6-phosphate deaminase-like protein BT_0258	0.534	-0.362	0.548	0.743	94239.2
BT_1553	SusD homolog	0.346	0.53	0.798	0.698	93785.8
BT_0441	Chitobiase	-1.18	0.467	0.86	0.963	93451.8
BT_0988	Magnesium-transporting ATPase, P-type 1	-0.753	-0.0841	0.314	0.953	93013
BT_0311	Dihydrolipoamide acetyltransferase component of pyruvate dehydrogenase complex	0.413	0.577	0.593	0.494	92964.5
BT_1039	SusD homolog	-0.323	0.0621	0.848	0.982	92883.8
BT_4322	DAGKc domain-containing protein	0.868	0.718	0.169	0.315	92719.9
BT_4186	DUF4861 domain-containing protein	-0.476	0.535	0.548	0.541	92423.9
gdhA	Glutamate dehydrogenase	0.74	-0.32	0.388	0.786	92293.9
BT_3233	Galactose mutarotase-like protein	0.83	0.636	0.79	0.862	92236.3
rpsP	Small ribosomal subunit protein bS16	0.036	-0.446	0.979	0.636	91554.3
BT_1953	TonB-linked outer membrane receptor	0.189	0.359	0.857	0.736	91154.4
BT_0785	glutamine synthetase	-0.774	-0.616	0.559	0.708	91131.5
dxs	1-deoxy-D-xylulose-5-phosphate synthase	0.0553	0.182	0.962	0.87	91012
BT_1635	histidine kinase	-1.44	-1.09	0.553	0.718	91005
mscL	Large-conductance mechanosensitive channel	-0.244	-0.823	0.894	0.624	90435.6
mraY	Phospho-N-acetylmuramoyl-pentapeptide-transferase	-0.459	0.181	0.575	0.875	89732.8
BT_4129	Outer membrane assembly protein	0.385	0.337	0.624	0.718	89388
BT_3209	SAM dependent methyltransferase-like protein	0.333	0.363	0.676	0.676	89301.1
BT_3551	Zinc protease	-0.341	0.41	0.871	0.862	89275.7
rnfG	Ion-translocating oxidoreductase complex subunit G	0.0571	0.211	0.967	0.874	88824
BT_3740	Fibrobacter succinogenes major paralogous domain-containing protein	-0.623	-0.78	0.463	0.391	88583.7
BT_0904	Protein BatD	-0.334	0.193	0.67	0.839	88193.4
BT_3744	Outer membrane protein beta-barrel domain-containing protein	0.442	0.618	0.799	0.736	88044.6
BT_3223	Outer membrane protein beta-barrel domain-containing protein	-0.246	0.453	0.894	0.822	87893.5
BT_0644	Pyruvate, phosphate dikinase	-0.104	0.675	0.894	0.28	87675.8
uxuA	Mannonate dehydratase	1.54	1.22	0.578	0.718	87474.2
BT_4373	Lipoprotein	0.0571	0.635	0.98	0.722	87328.8
BT_4220	Flotillin-like protein	-0.541	0.355	0.531	0.743	86844.6
BT_2976	Peptidyl-prolyl cis-trans isomerase	0.16	0.449	0.885	0.665	86676.4
BT_0297	Outer membrane lipoprotein silC	6.56	6.73	0.000129	0.000112	86444
BT_2662	Alpha-galactosidase	1.26	1.97	0.165	0.0326	86262.1
BT_3646	dihydropteroate synthase	0.107	0.756	0.914	0.323	86173.7
BT_1038	Secreted endoglycosidase	-0.43	-0.278	0.767	0.879	85836.4
pdxA	4-hydroxythreonine-4-phosphate dehydrogenase	-0.499	0.0332	0.426	0.982	85801.2
BT_1356;BT_1723	Polysialic acid transport protein kpsD	-4.35	-3.63	9.67e-05	0.000205	85622
BT_2389	Transport protein	0.0558	-0.455	0.978	0.78	85489.1
BT_0587	Prolyl oligopeptidase family protein	0.336	0.191	0.829	0.928	84325.5
BT_4101	Alanine racemase	-0.0931	0.203	0.914	0.818	83876.6
BT_4188	Enoyl-[acyl-carrier-protein] reductase [NADH]	0.342	-0.171	0.833	0.939	83584
BT_1367	Hydrolase, metal-dependent	0.102	0.0562	0.911	0.965	83039.7
BT_1191	Outer membrane protein beta-barrel domain-containing protein	5.27	6.51	0.00438	0.00103	82662
BT_1979	Meso-diaminopimelate D-dehydrogenase	0.00855	-0.717	0.994	0.391	82146.6
BT_2126	DUF4369 domain-containing protein	0.254	0.316	0.848	0.816	82074.5
BT_2749	Membrane-associated HD superfamily hydrolase	0.114	-0.0371	0.891	0.98	81966.9
BT_0837	ATP-dependent protease	0.264	0.0379	0.746	0.982	81775.1
BT_0603	Polysaccharide pyruvyl transferase domain-containing protein	0.702	-0.792	0.551	0.541	81727.8
BT_3850	Riboflavin synthase subunit beta	1.26	0.311	0.115	0.801	81649.8
BT_3919	Biopolymer transport protein	-0.32	-0.071	0.837	0.98	80948.1
BT_1337	Aminopeptidase C	0.219	0.372	0.871	0.804	80166.3
BT_1091	Cation-transporting ATPase pacS	-0.0999	-0.0563	0.923	0.972	80106.1
BT_3728	Riboflavin biosynthesis protein RibD	-0.223	0.108	0.749	0.916	80053.9
nqrE	Na(+)-translocating NADH-quinone reductase subunit E	-0.582	-1.02	0.745	0.557	79951
BT_4737	Pyruvate formate-lyase-activating enzyme	3.11	0.344	0.451	0.964	79290.1
BT_2070	Citrate synthase	-0.27	0.376	0.824	0.763	79222.6
rsmI	Ribosomal RNA small subunit methyltransferase I	1.56	1.18	0.187	0.401	79043.7
BT_1476	Aspartate aminotransferase	0.706	0.127	0.536	0.949	78870.8
BT_3182	Rubrerythrin	0.287	0.642	0.796	0.533	78863.3
BT_0643	Uncharacterized RNA methyltransferase BT_0643	0.0362	-0.233	0.977	0.822	78821.4
BT_4334	FtsK/SpoIIIE family protein	-0.108	0.46	0.902	0.546	78468.7
BT_4517	type I site-specific deoxyribonuclease	-0.0356	-0.805	0.98	0.413	78262.5
BT_1439	SusD homolog	0.963	0.142	0.578	0.964	78047.9
BT_3738	histidine kinase	-0.641	-1.56	0.558	0.116	77994.2
BT_1804	Electron transfer flavoprotein beta-subunit	0.214	0.29	0.837	0.791	77926
BT_1298	V-type ATP synthase subunit B	-0.122	0.314	0.882	0.705	77269.4
rpsJ	Small ribosomal subunit protein uS10	0.156	0.199	0.891	0.875	77020.3
BT_1806	Acyl-CoA dehydrogenase	-0.493	-0.144	0.593	0.925	76859.3
BT_3810	Endothelin-converting enzyme	0.235	-0.165	0.893	0.945	76827.9
BT_3236	DUF4302 domain-containing protein	0.399	-0.642	0.714	0.557	76724.4
BT_2211	Transmembrane protein	-0.0219	0.189	0.982	0.83	76387.3
nusA	Transcription termination/antitermination protein NusA	-0.166	0.179	0.894	0.914	76303.3
BT_3629	Lipoprotein	-0.887	0.384	0.11	0.588	75997.8
BT_3241	SusD homolog	0.033	-0.368	0.975	0.636	75787.2
BT_3960	Alpha-1,2-mannosidase-like protein	0.52	0.58	0.746	0.744	75756.1
BT_4474	KamA family protein	-0.206	-0.649	0.914	0.718	75144
lpxC/fabZ	Bifunctional enzyme LpxC/FabZ	-0.495	-0.984	0.505	0.154	75130.2
BT_3382	DUF5722 domain-containing protein	0.559	0.903	0.633	0.454	74782.8
BT_1921	Cell wall biosynthesis related protein	0.564	1.23	0.654	0.277	74652.5
acpP	Acyl carrier protein	-0.08	-0.243	0.979	0.939	74229
BT_1036	Coagulation factor 5/8 type, C-terminal	-0.191	-0.06	0.948	0.989	74069.4
BT_0591	DUF3078 domain-containing protein	0.183	-0.0349	0.857	0.985	74060.1
BT_3760	argininosuccinate synthase	0.141	0.00549	0.871	0.996	74012.7
BT_3745	Putative carbohydrate metabolism domain-containing protein	0.354	0.239	0.848	0.921	73933.7
BT_1844	Transcriptional regulator, putative iron uptake regulation protein	0.385	-0.0411	0.581	0.979	73815.4
bipA	Large ribosomal subunit assembly factor BipA	0.927	0.547	0.204	0.546	73661.9
BT_1954	Surface layer protein	-0.129	-0.024	0.934	0.99	73532.6
BT_2006	DUF4290 domain-containing protein	-0.134	-0.231	0.871	0.801	73316.9
BT_1834	Hydrogenase	-0.102	-0.29	0.923	0.779	73252.4
BT_1300	DUF2764 domain-containing protein	0.248	0.363	0.825	0.744	73130.3
susD	Starch-binding protein SusD	0.101	-0.0146	0.971	0.996	72733.9
BT_1420	TonB receptor	-1.6	-0.31	0.0157	0.743	72720.7
BT_3071	Thioesterase family-like protein	0.183	-0.0987	0.871	0.953	72489.2
BT_1198	LemA protein	-0.575	-0.157	0.479	0.902	72450
BT_3365	Glycoside transferase family 2	-0.687	-0.0579	0.238	0.963	72063.1
BT_1352	Glycoside transferase family 4	0.745	0.425	0.557	0.802	71727.4
BT_4042	Magnesium transporter MgtE	1.76	-0.558	0.473	0.875	71363.5
BT_2687	Cation efflux system protein	0.111	0.922	0.967	0.679	71141.7
argH	Argininosuccinate lyase	-0.975	0.0585	0.3	0.98	70857.1
BT_3169	Alpha-xylosidase	0.243	-0.0175	0.943	0.996	70840.8
pgi	Glucose-6-phosphate isomerase	1.08	1.26	0.621	0.586	70838.2
BT_0557	Carbamyl phosphate synthetase	-0.491	-0.172	0.736	0.939	70756.9
nagB	Glucosamine-6-phosphate deaminase	0.869	0.34	0.212	0.722	70667
BT_3319	Signal peptidase I	-0.0449	0.474	0.98	0.729	70625.2
BT_3893	DUF975 family protein	-0.155	-0.502	0.916	0.719	70448.6
BT_2851;BT_3131	Alpha-galactosidase	-0.476	-0.153	0.85	0.971	70020.4
BT_3771	3-oxoacyl-[acyl-carrier-protein] reductase	0.572	0.264	0.685	0.889	69713.7
atpA	V-type ATP synthase alpha chain	0.0766	0.304	0.943	0.736	69654.6
BT_1178	Glycosyl transferase, group 1	-0.313	-0.632	0.837	0.653	69169.4
BT_1968	Transcriptional regulator	0.0826	-1.24	0.967	0.39	69162
ftsZ	Cell division protein FtsZ	-0.518	-0.0196	0.481	0.99	69009.2
BT_0409	Short-chain dehydrogenase	-0.152	0.128	0.85	0.895	68916.1
BT_2498	Outer membrane efflux protein	0.917	0.279	0.108	0.729	68782.3
glyA	Serine hydroxymethyltransferase	0.597	0.447	0.613	0.747	68700
dnaJ	Chaperone protein DnaJ	-0.118	0.376	0.894	0.649	68682.9
BT_2838	Lipoprotein releasing system transmembrane permease	0.465	0.61	0.756	0.718	68598.8
BT_3413	DUF5723 domain-containing protein	0.0497	-0.394	0.98	0.823	68505.2
BT_2274	Uncharacterized protein	0.12	0.18	0.958	0.939	68502.5
rnz	Ribonuclease Z	0.77	0.68	0.234	0.378	68439.7
BT_3638	Na+/H+ anti-porter	0.12	0.222	0.896	0.822	68335
BT_0187	Possible Pirin family protein	0.668	0.0861	0.451	0.96	68090.3
BT_0159	Rubrerythrin family protein	-0.84	0.264	0.272	0.815	68086.3
BT_3959	SusD homolog	0.833	-0.427	0.728	0.891	68049.8
BT_1070	Predicted phosphoadenosine phosphosulfate reductase	0.202	-0.0801	0.827	0.952	67765.2
BT_2541	P-type Ca(2+) transporter	-0.279	0.0601	0.729	0.964	67711.5
BT_2043	DUF6249 domain-containing protein	-1.84	-0.502	0.0177	0.619	67698.5
BT_3983	SusC homolog	-0.545	-0.225	0.479	0.83	67570.6
BT_2841	Pyruvate kinase	-0.121	-0.317	0.907	0.746	67082
carA	Carbamoyl phosphate synthase small chain	-0.0138	-0.338	0.993	0.831	66943.2
BT_4059	NADH dehydrogenase I, chain M	-0.12	-0.145	0.929	0.932	66844.4
BT_1045	Concanavalin A-like lectin/glucanase	0.667	0.252	0.641	0.904	66585.1
BT_3871	Adenylosuccinate lyase	-0.431	-0.428	0.704	0.743	66335.5
BT_2564	AhpC/TSA family protein	0.457	0.563	0.75	0.722	66185.9
floA	Flotillin-like protein FloA	0.152	0.399	0.862	0.612	66133.6
BT_1440	SusC homolog	0.949	0.275	0.509	0.901	66110.4
BT_1435	YtxH domain-containing protein	0.316	0.529	0.654	0.451	65668.6
BT_0625	Replicative DNA helicase	0.806	0.0298	0.448	0.989	65276.3
BT_1037	Concanavalin A-like lectin/glucanase	-0.583	-0.741	0.755	0.722	65111.9
BT_3033	DNA topoisomerase (ATP-hydrolyzing)	1.36	0.607	0.0622	0.529	64980
BT_4378	Protein-export membrane protein SecG	-0.242	-0.823	0.902	0.645	64873.4
BT_1805	Electron transfer flavoprotein alpha-subunit	0.0514	0.343	0.964	0.722	64789.7
BT_2074	Acetohydroxy-acid isomeroreductase	0.186	-0.042	0.871	0.984	64604.8
BT_0748	ribose-phosphate diphosphokinase	-0.283	-0.0864	0.72	0.941	64600.3
BT_0372	Aldose 1-epimerase	1.25	1.4	0.463	0.465	64587.1
BT_4472	DUF5020 family protein	0.524	0.0741	0.714	0.98	64469.9
ffh	Signal recognition particle protein	-0.191	0.207	0.79	0.799	64138.2
cysS	Cysteine--tRNA ligase	-0.203	-0.0865	0.85	0.958	64113.3
BT_p548231	Chromosome-partitioning ATPase	-0.103	0.174	0.914	0.866	63684.1
BT_1841	Neutral zinc metallopeptidase	0.793	1.04	0.179	0.0827	63644.5
BT_1496	Hemolysin-related protein, containing CBS domain	0.179	-0.143	0.926	0.955	63340.3
BT_2199	Alpha-1,2-mannosidase	0.755	0.608	0.799	0.86	63185.3
BT_3723	Outer membrane protein OmpH	-0.092	0.00653	0.955	0.996	63181.3
mtgA	Biosynthetic peptidoglycan transglycosylase	0.801	0.942	0.688	0.654	62893.4
BT_0400;BT_0614	Tyrosine-protein kinase in cps region	-0.812	-2.25	0.37	0.0114	62860.4
BT_3741	Uncharacterized protein	-0.119	-0.721	0.882	0.245	62650.6
BT_2166	histidine kinase	-0.293	0.587	0.755	0.533	62133.3
BT_2528	Na+-dependent phosphate transporter	-0.308	-0.213	0.656	0.804	61812.7
rpsQ1	Small ribosomal subunit protein uS17A	-0.288	-0.117	0.859	0.963	61803.2
BT_4745	YobI-like P-loop NTPase domain-containing protein	-0.393	0.444	0.85	0.836	61673
BT_1347	Glycoside transferase family 2	0.978	0.892	0.173	0.245	61639.3
BT_3708	Alkaline phosphatase III	-1.2	-0.393	0.237	0.797	61579
BT_4318	ATP-binding protein	0.881	0.963	0.22	0.204	61407.5
BT_0304	Acriflavine resistance protein A	0.155	1.06	0.848	0.061	61140.1
ahcY	Adenosylhomocysteinase	0.473	0.127	0.564	0.926	60738.8
rpsS	Small ribosomal subunit protein uS19	0.686	0.262	0.349	0.802	60664.2
BT_4694	Cation efflux system protein	0.111	0.537	0.93	0.605	60659.6
BT_2999	DNA 3'-5' helicase	0.727	0.793	0.713	0.718	60572.1
BT_3839	ABC transporter ATP-binding protein	0.177	0.402	0.819	0.557	60540.5
BT_3958	SusC homolog	-0.0849	-0.343	0.962	0.832	60527.7
BT_2089	DNA topoisomerase	1.84	1.71	0.169	0.23	60515.5
BT_2493	ROK family transcriptional repressor, with glucokinase domain	-0.152	1.01	0.848	0.0697	60507.7
glyQS	Glycine--tRNA ligase	-0.3	0.658	0.658	0.28	60382
BT_0831	ATP-dependent RNA helicase	0.27	0.13	0.833	0.939	60354.6
BT_3861	Concanavalin A-like lectin/glucanase	1.95	4.55	0.565	0.143	60326
BT_1950	Fe3+ ABC transporter, ATP-binding protein	-0.0853	0.0336	0.914	0.981	60280.5
rnfB	Ion-translocating oxidoreductase complex subunit B	-0.798	-0.278	0.187	0.744	60133.8
BT_0694	ABC transporter, ATP-binding protein	-0.241	-0.751	0.871	0.575	60114.9
BT_3311	SusD homolog	0.0405	-0.575	0.986	0.786	60091.6
BT_3961	DUF4302 domain-containing protein	-0.436	-0.578	0.799	0.744	59980.1
purH	Bifunctional purine biosynthesis protein PurH	-0.268	-0.16	0.793	0.904	59827.4
BT_3181	Sulfate transporter, permease	-0.14	-0.397	0.96	0.864	59592.8
BT_3985	Glycoside hydrolase Family 18, chitinase_18	-0.484	0.176	0.641	0.913	59496.4
BT_3325	Outer membrane protein	0.204	0.386	0.871	0.774	59484.5
BT_3242	Substrate import-associated zinc metallohydrolase lipoprotein	0.262	-0.74	0.828	0.492	59160.3
BT_4635	Anti-sigma factor	0.546	0.0101	0.357	0.992	59085.3
murG	UDP-N-acetylglucosamine--N-acetylmuramyl-(pentapeptide) pyrophosphoryl-undecaprenol N-acetylglucosamine transferase	0.0583	0.407	0.956	0.58	59042.6
BT_1301	ATP synthase subunit E	0.123	0.199	0.951	0.928	58907.9
BT_4379	Major facilitator superfamily domain-containing protein 1	0.0929	0.0275	0.962	0.99	58607.8
fabH1;fabH2	Beta-ketoacyl-[acyl-carrier-protein] synthase III 2	-0.247	-1.31	0.778	0.0551	58530.5
BT_2526	Transmembrane protein	0.229	-0.442	0.877	0.784	58498.8
BT_3362	Heptosyltransferase	-0.831	-0.0589	0.314	0.976	58405.8
BT_0222	Two-component system sensor kinase	0.31	-0.265	0.863	0.907	58370.1
BT_0614	Tyrosine-protein kinase in cps region	0.0961	-0.858	0.911	0.154	58367.4
BT_1404	Transcriptional regulator	-0.118	-0.51	0.927	0.643	58122.8
BT_4321	3-deoxy-8-phosphooctulonate synthase	0.0387	0.47	0.972	0.557	58111.5
BT_0072	ABC transporter, ATP-binding protein	0.431	-0.538	0.734	0.702	57955.1
BT_2145	Vitamin B12-dependent ribonucleotide reductase	0.438	0.436	0.448	0.505	57875.6
aroC	Chorismate synthase	-0.428	0.647	0.702	0.557	57810.7
BT_1086	Oligopeptide transporter	0.405	0.0319	0.79	0.99	57662.6
BT_3648	Modulator of DNA gyrase	-0.457	-0.201	0.723	0.916	57451.8
BT_3353	Snf2 family helicase	0.594	-0.564	0.803	0.832	57350.1
BT_3692	Phosphate acetyltransferase	0.0355	0.607	0.98	0.557	57000.3
BT_4755	Two-component system sensor histidine kinase, putative heat shock protein	0.521	0.135	0.834	0.975	56860.4
BT_1353	Glycoside transferase family 2	0.627	1.35	0.364	0.0402	56777.9
BT_4636	RNA polymerase ECF-type sigma factor	0.159	-0.276	0.825	0.698	56759.3
BT_0323	Outer membrane protein beta-barrel domain-containing protein	0.329	0.477	0.673	0.548	56728.6
BT_2136	Purple acid phosphatase	0.339	-0.0393	0.688	0.982	56613.7
BT_0817	Lipoprotein	0.831	-0.318	0.81	0.949	56578.5
miaA2	tRNA dimethylallyltransferase 2	2.86	1.41	0.117	0.541	56509.9
BT_3988	Peptidoglycan bound protein	-0.668	0.162	0.538	0.929	56381.2
rnr	Ribonuclease R	0.06	-0.0323	0.96	0.984	56264.4
BT_2160	Regulatory protein	-0.472	-0.35	0.498	0.674	56055.1
BT_0239	Thiol:disulfide interchange protein	-0.145	0.161	0.916	0.928	55992.5
pyrK	Dihydroorotate dehydrogenase B (NAD(+)), electron transfer subunit	-0.688	-0.778	0.858	0.852	55801.2
BT_3239	SusC homolog	0.338	-0.166	0.602	0.839	55602
BT_3849	Organic solvent tolerance-like N-terminal domain-containing protein	-0.0712	0.112	0.96	0.939	55229.3
BT_1594	Ferredoxin	0.648	0.993	0.334	0.135	54815.3
BT_2090	methylmalonyl-CoA mutase	-0.283	-0.0354	0.656	0.979	54747.8
BT_3388	Glycoside transferase family 2	0.243	0.34	0.848	0.796	54744.6
BT_3247	DUF2723 domain-containing protein	-0.158	-0.142	0.915	0.941	54605.9
BT_1106;BT_1659	Fructose-bisphosphate aldolase class I	-0.112	0.0563	0.876	0.96	54565.9
BT_1490	YncE family protein	0.514	0.244	0.517	0.818	54436.4
BT_0693;BT_0695	ABC transporter, permease protein	-0.29	-0.448	0.769	0.654	54396.2
efp	Elongation factor P	-0.0886	-0.144	0.962	0.943	54311
BT_1573	Porin-like protein	1.4	-0.119	0.173	0.953	54220.7
BT_1538	Peptidoglycan hydrolase	0.0829	0.686	0.94	0.391	54214.9
BT_4360	Uncharacterized protein	-0.0418	0.298	0.972	0.774	54164.4
BT_0261	Uncharacterized protein	-0.242	-0.31	0.775	0.736	54130.9
BT_1181	Glycoside transferase family 2	-0.522	-0.583	0.666	0.653	54128.9
BT_3837	ABC transporter ATP-binding protein	1.27	1.74	0.798	0.736	54074.1
BT_3737	YtxH domain-containing protein	1.39	1.75	0.103	0.0423	54038.8
BT_2229	Thioredoxin	0.847	0.544	0.261	0.552	53964.7
BT_0900	Tetratricopeptide repeat family protein	-0.245	0.681	0.871	0.64	53846.8
BT_4152	beta-galactosidase	-0.655	-0.738	0.463	0.456	53624.5
purA	Adenylosuccinate synthetase	0.0901	0.065	0.942	0.97	53592.3
BT_1264	histidine kinase	0.177	-1.72	0.962	0.541	53460.4
BT_1327	Alkaline phosphatase	-0.115	-0.0209	0.916	0.99	53439
BT_2404	asparaginase	-0.583	0.369	0.38	0.649	53332.5
BT_0908	Conserved membrane exported protein	-0.0484	0.309	0.98	0.839	53127.4
BT_0623	UDP-glucose 4-epimerase	1.24	0.685	0.274	0.634	53025.2
BT_0150	Ferric aerobactin receptor	0.877	1.66	0.659	0.391	52755.1
BT_3569	SusC homolog	0.757	-0.43	0.471	0.744	52702.5
BT_0186	Thiol:disulfide interchange protein dsbD	0.686	0.327	0.503	0.814	52549.5
BT_3697	UDP-2,3-diacylglucosamine hydrolase	0.241	-0.11	0.871	0.963	52493.5
BT_2682	Periplasmic protein	0.116	0.216	0.876	0.786	52075.9
BT_4333	DUF5063 domain-containing protein	1.56	0.792	0.463	0.781	52062
BT_0905	Uncharacterized protein	-0.34	-0.114	0.824	0.962	52058.4
BT_2133	LPS-assembly protein LptD central domain-containing protein	0.152	-0.26	0.892	0.823	52053.3
BT_0975	Threonine/serine exporter-like N-terminal domain-containing protein	-0.226	-0.412	0.848	0.718	51816.5
BT_3238	SusD homolog	0.403	0.0293	0.555	0.984	51769.5
BT_4041	DUF349 domain-containing protein	-0.229	-0.0076	0.811	0.996	51752.8
BT_3716	Rhodanese-like protein	-0.138	-0.103	0.863	0.925	51637.8
BT_3075	NAD-dependent epimerase/dehydratase family protein	-0.802	-0.618	0.548	0.708	51586
BT_3370	Glycoside transferase family 2	0.0143	-0.0833	0.991	0.958	51492.1
BT_3838	ABC transporter	-0.236	-0.48	0.823	0.619	51395.1
BT_3183	DUF4884 domain-containing protein	-0.000265	1.01	1	0.391	51089.3
aspS	Aspartate--tRNA ligase	0.16	0.146	0.869	0.905	50900
BT_1296	V-type ATP synthase subunit I	-0.0665	0.153	0.955	0.888	50666.2
BT_1333	Dihydropyrimidine dehydrogenase [NADP+]	-0.104	0.463	0.952	0.743	50388.4
tpx	Thiol peroxidase	0.0989	0.403	0.947	0.736	50348.7
BT_0885	Cation efflux pump	1.95	0.829	0.313	0.752	50223.1
BT_3986	Patatin-like protein	-0.843	-0.275	0.238	0.799	49989.8
BT_1339	Undecaprenyl-phosphate alpha-N-acetylglucosaminyltransferase	1.34	1.12	0.388	0.541	49966.5
BT_4342	RNA-directed DNA polymerase	0.102	0.0573	0.948	0.981	49807
BT_1106	Fructose-bisphosphate aldolase class I	-0.206	-0.209	0.85	0.862	49776.8
BT_0399;BT_0614	Tyrosine-protein kinase in cps region	-0.939	-1.84	0.11	0.00432	49716.5
BT_0267	histidine kinase	0.371	0.252	0.863	0.933	49462.8
BT_1204	Carboxypeptidase-like regulatory domain-containing protein	0.415	0.413	0.634	0.671	49254.9
lysA	Diaminopimelate decarboxylase	0.181	-0.0053	0.81	0.996	49222.8
BT_0903	BatE, TRP domain containing protein	-0.464	0.597	0.656	0.578	49210.6
dacA	Diadenylate cyclase	-0.518	0.119	0.479	0.925	48974.5
BT_2851	Alpha-galactosidase	-0.951	-0.658	0.0589	0.237	48924.4
BT_2033	SusD homolog	1.78	1.54	0.479	0.588	48799.6
BT_1976a	Lipoprotein	0.769	0.92	0.473	0.43	48578.2
BT_3802	Peptidyl-prolyl cis-trans isomerase	0.715	0.709	0.553	0.596	48382.9
BT_1836	Thiamine biosynthesis protein ThiH	0.781	0.381	0.33	0.722	48255.5
BT_3368	Glycoside transferase family 4	0.0485	0.318	0.962	0.718	48246.3
BT_2035	ABC transporter ATP-binding protein	-1.58	-1.4	0.229	0.369	48046.3
BT_1355	Chain-length determining protein	1.07	1.23	0.102	0.063	48031.8
BT_3999	Membrane-bound lytic murein transglycosylase D presursor	-0.166	-0.0457	0.848	0.974	47952.1
BT_1358	Transcriptional regulator	1.65	1.12	0.0335	0.186	47706.1
ftsA	Cell division protein FtsA	-0.294	0.0314	0.69	0.983	47690
BT_0243	1-acyl-sn-glycerol-3-phosphate acyltransferase	0.767	0.342	0.581	0.852	47660.7
BT_2091	methylmalonyl-CoA mutase	0.096	0.0855	0.923	0.945	47642
BT_3459	L-ornithine N(alpha)-acyltransferase	-0.0644	-0.201	0.971	0.916	47611.3
BT_1288	Spermidine/putrescine ABC transporter	-0.0196	-0.705	0.985	0.39	47518.2
BT_0128	DUF4296 domain-containing protein	1.18	0.436	0.48	0.848	47439.1
BT_3998	GTP pyrophosphokinase	-0.315	-0.0069	0.704	0.996	47428.5
BT_2834	Peptidyl-dipeptidase	0.168	0.424	0.926	0.815	47228.2
ackA	Acetate kinase	0.407	0.489	0.686	0.644	47133.1
asnS	Asparagine--tRNA ligase	0.337	-0.155	0.714	0.904	47010.5
gpmI	2,3-bisphosphoglycerate-independent phosphoglycerate mutase	0.412	0.217	0.767	0.914	46900.8
BT_3263	deoxyribose-phosphate aldolase	0.405	0.511	0.596	0.541	46876.6
BT_0305	Aminoglycoside efflux pump (Acriflavine resistance protein)	-0.0353	0.837	0.972	0.164	46826.5
BT_1088	Type IX secretion system protein PorV domain-containing protein	1.4	0.00523	0.456	0.998	46534
BT_3645	histidine kinase	-1.07	-0.259	0.75	0.963	46522.6
BT_0685	Na+/H+ exchanger	0.964	0.255	0.346	0.866	46510.6
BT_3987	Endo-beta-N-acetylglucosaminidase F1	-1.09	-0.38	0.361	0.822	46463.8
BT_2415	Aminotransferase	0.343	0.443	0.579	0.519	46274
BT_3984	SusD homolog	-0.343	-0.281	0.805	0.862	46249.3
BT_4219	Lipoprotein	-0.23	-0.596	0.863	0.633	46218.9
BT_0883	C4-type zinc ribbon domain-containing protein	0.145	0.539	0.876	0.533	46200.2
BT_1548	Phosphoglucomutase phosphomannomutase	-0.577	-0.33	0.749	0.888	45952.8
BT_2548	Leucine aminopeptidase	0.0986	0.405	0.947	0.736	45914.8
BT_4480	Cell surface protein	0.209	0.56	0.891	0.704	45787.5
BT_0083	RiboL-PSP-HEPN domain-containing protein	0.165	0.00757	0.848	0.995	45782.9
BT_1537	NADH:ubiquinone reductase (non-electrogenic)	0.0294	0.521	0.98	0.542	45731.7
BT_4213	TPM domain-containing protein	-0.67	0.12	0.187	0.886	45707
lgt	Phosphatidylglycerol--prolipoprotein diacylglyceryl transferase	0.227	-0.29	0.921	0.92	45687.2
rnfD	Ion-translocating oxidoreductase complex subunit D	0.0718	0.903	0.971	0.538	45658.9
atpH	ATP synthase subunit delta	-0.403	-0.315	0.848	0.896	45549.2
BT_2093	Cytidylate kinase	-0.25	0.0631	0.755	0.963	45518.5
BT_2497	Membrane fusion efflux protein	-0.963	-0.754	0.275	0.492	45416.9
BT_0598	Nucleoside-diphosphate sugar epimerases/dehydrase	0.673	-0.546	0.334	0.518	45357.6
BT_3355	Auxin-regulated protein	-0.253	-0.0965	0.798	0.945	45349.8
BT_3694	Glycoside transferase family 2	-0.165	0.0341	0.955	0.99	45340.3
BT_4310	NADPH-dependent glutamate synthase small chain	0.226	0.0289	0.749	0.984	45310.2
BT_3895	Iron-sulfur cluster carrier protein	-0.021	0.0698	0.982	0.953	45252.9
BT_1759	Levanase (2,6-beta-D-fructofuranosidase)	-0.416	0.468	0.679	0.665	45233.1
BT_1695	Outer membrane efflux protein	0.872	0.769	0.488	0.59	45194.1
BT_3408	SUF system FeS cluster assembly SufBD N-terminal domain-containing protein	0.263	0.116	0.755	0.928	44589
ileS	Isoleucine--tRNA ligase	-0.179	0.0292	0.871	0.989	44587.6
BT_1536	ABC transporter permease	0.1	-0.331	0.914	0.705	44559.9
BT_0237	Dipeptidyl-peptidase	-0.845	-0.0583	0.463	0.982	44533.1
BT_3579	Topoisomerase IV subunit A	-0.22	-0.0165	0.867	0.992	44353.3
BT_0804	Carbon-nitrogen hydrolase	-0.152	0.144	0.902	0.932	44316.2
BT_1489	Vitamin B12 receptor, outer membrane	1.45	0.833	0.213	0.557	44298.7
BT_3340	Beta-galactosidase	-0.761	-0.159	0.254	0.882	44289.8
BT_3711	PASTA domain-containing protein	2.02	2.36	0.388	0.357	44230.4
BT_2791	Uracil phosphoribosyltransferase	0.348	0.0783	0.734	0.963	44104.7
BT_4539	Cell filamentation protein Fic	-0.00896	-0.548	0.995	0.675	44007.3
BT_0925	ABC transporter, ATP-binding protein	-0.501	0.648	0.721	0.663	43957.4
BT_2796	YfhO family protein	0.356	0.189	0.848	0.939	43715.4
BT_1531	histidine kinase	0.0716	-0.0757	0.962	0.971	43342.7
BT_2049	Transcriptional regulator	-0.00659	0.655	0.995	0.496	43338
BT_2013	Phosphohydrolase	0.159	0.302	0.877	0.786	43249
BT_3184	L-aspartate oxidase	0.0693	0.407	0.962	0.711	43228.1
BT_1549	Dipeptidase	0.499	1.26	0.665	0.204	43211.4
BT_0943	Penicillin-binding protein 2B (PBP-2B)	5.21	-0.035	0.00293	0.99	43097.2
BT_4252	Glycosyl hydrolase family 109 protein 2	0.064	-0.496	0.962	0.634	43048.3
BT_3964	Secretory protein	0.168	0.00646	0.937	0.997	42861.8
BT_1881	Purine nucleoside phosphorylase	0.6	0.086	0.824	0.988	42746.4
BT_2412	Collagenase	1.34	0.789	0.415	0.71	42699.8
BT_0154	Periplasmic protease	-0.191	-0.39	0.863	0.722	42671.3
BT_2932	Transcriptional regulator	-0.227	-0.286	0.749	0.718	42637.2
BT_4063	NADH dehydrogenase I, chain I	-0.0498	0.593	0.962	0.39	42445.9
fbp	Fructose-1,6-bisphosphatase class 3	0.455	-0.236	0.714	0.883	42402.2
dapA	4-hydroxy-tetrahydrodipicolinate synthase	-0.364	-0.709	0.893	0.809	42251
BT_3806	Translocation/assembly module TamB	-0.814	-0.199	0.432	0.904	42122.8
BT_0373	Phosphohexomutase	0.347	0.345	0.733	0.772	41893.4
BT_0378;BT_0598	Nucleoside-diphosphate sugar epimerases/dehydrase	-1.13	-1.68	0.11	0.0226	41892.8
rplO	Large ribosomal subunit protein uL15	0.365	0.285	0.771	0.846	41885.4
BT_0693	ABC transport system, membrane protein	0.571	-0.283	0.581	0.835	41769.7
BT_3907	N-6 Adenine-specific DNA methylase	2.74	-0.608	0.198	0.85	41760.3
BT_1560	nicotinate-nucleotide diphosphorylase (carboxylating)	0.0189	0.332	0.982	0.596	41683.5
argS	Arginine--tRNA ligase	0.604	0.426	0.536	0.722	41474.7
BT_1917	Propionyl-CoA carboxylase beta chain	-1.14	-0.748	0.479	0.714	41418.1
BT_3974	AraC-family regulatory protein	0.773	-0.144	0.457	0.939	41362.9
BT_0884	Outer membrane efflux protein oprM	0.868	0.223	0.187	0.822	41322.3
BT_3341	SbsA Ig-like domain-containing protein	0.347	0.266	0.749	0.835	41232.5
BT_2630;BT_3783	Endonuclease/exonuclease/phosphatase family protein	-0.244	-0.314	0.799	0.757	41185.5
BT_1500	Ribonuclease G	-0.225	-0.407	0.779	0.602	41015.1
BT_1915	Biotin carboxylase	0.241	0.65	0.893	0.718	40989.9
rsfS	Ribosomal silencing factor RsfS	-0.887	-0.531	0.33	0.635	40982.1
BT_3604	SusC homolog	0.765	-0.0679	0.544	0.982	40940
panB	3-methyl-2-oxobutanoate hydroxymethyltransferase	-0.193	-0.152	0.799	0.862	40932.9
uxaC	Uronate isomerase	1.57	1.9	0.559	0.529	40900
BT_3934	Phospho-2-dehydro-3-deoxyheptonate aldolase/chorismate mutase	-0.0517	0.135	0.963	0.914	40831.8
BT_0254	UPF0313 protein BT_0254	0.466	-0.133	0.798	0.963	40640.4
gmd	GDP-mannose 4,6-dehydratase	0.392	-0.267	0.669	0.814	40462.5
BT_1853	Sulfatase	0.387	0.759	0.848	0.685	40375.5
BT_0676	N-acetylglucosamine-6-phosphate deacetylase	-0.28	-0.364	0.848	0.81	40346.8
folE	GTP cyclohydrolase 1	-0.0648	-0.473	0.971	0.743	40204.4
BT_1107	Ferritin	-0.676	-0.513	0.561	0.722	40066.4
BT_0518	Bifunctional purine biosynthesis protein, putative 5-aminoimidazole-4-carboxamide ribonucleotide(AICAR) transformylase/IMP cyclohydrolase	0.718	0.611	0.848	0.886	39967.1
queA	S-adenosylmethionine:tRNA ribosyltransferase-isomerase	-0.428	-0.274	0.656	0.818	39677.6
BT_0813	Protein TonB	1.29	1.7	0.421	0.293	39604.5
BT_3558	Endonuclease	0.613	0.474	0.586	0.729	39500.6
BT_3367	Glycoside transferase family 4	0.163	0.21	0.891	0.874	39496
BT_1162	Outer membrane protein	0.289	0.276	0.742	0.786	39312.7
BT_4194	Integral membrane protein	-0.118	0.0756	0.868	0.939	39274.8
xerC	Tyrosine recombinase XerC	1.26	-0.0116	0.448	0.996	39236.4
susC	TonB-dependent receptor SusC	-0.379	-0.0797	0.771	0.973	39192.5
BT_1056	Protein TonB	0.631	1.18	0.785	0.591	39145.7
def	Peptide deformylase	0.539	0.105	0.429	0.93	39127.6
BT_1059	UDP-glucuronate decarboxylase	-0.576	-1.07	0.452	0.135	39003.2
BT_0539	Na+/sulphate transporter	-0.00901	-0.205	0.993	0.822	38880.1
BT_2579	DUF2971 domain-containing protein	0.109	0.142	0.916	0.914	38618.2
recX	Regulatory protein RecX	-0.577	0.456	0.755	0.836	38459
BT_2230	DNA polymerase III subunit alpha	-0.0178	-0.176	0.991	0.92	38313.2
BT_1734	histidine kinase	-0.34	-0.298	0.663	0.743	38053.1
BT_0251	Dolichol-phosphate mannosyltransferase	-0.18	0.241	0.822	0.774	38049.2
BT_4193	Dipeptidyl peptidase IV	-0.0553	0.264	0.972	0.852	37831.9
BT_4205	Acyl-[acyl-carrier-protein]--UDP-N-acetylglucosamine O-acyltransferase	-0.379	-0.141	0.805	0.95	37808.5
BT_1069	ParB/Sulfiredoxin domain-containing protein	-0.0334	0.383	0.978	0.656	37648.5
BT_4628	ATP-dependent helicase	0.425	-0.158	0.85	0.963	37597.7
BT_0730	UDP-glucose 4-epimerase	-0.359	-1.13	0.669	0.111	37546.7
BT_1938	Lipoprotein	1.42	-1.89	0.658	0.557	37458.5
BT_1146	Metallo-beta-lactamase	-0.225	0.468	0.85	0.673	37433
rpsT	Small ribosomal subunit protein bS20	0.014	-2.87	0.995	0.391	37392.3
BT_0574	RNA polymerase Rpb6	-0.228	0.156	0.798	0.883	37335.3
BT_1739	UvrABC system protein A	-0.0238	-0.264	0.982	0.784	37285
BT_0236	Dipeptidyl-peptidase	-0.252	-0.0196	0.729	0.989	37231
BT_3432	AAA-ATPase-like domain-containing protein	1.82	1.1	0.265	0.588	37220.3
BT_0695	ABC transporter, permease protein	-0.0105	-0.838	0.993	0.39	37126.9
BT_4660	SusC homolog	0.958	0.668	0.714	0.832	37124.4
menG	Demethylmenaquinone methyltransferase	0.176	-0.24	0.927	0.919	37035.7
BT_0061	Tyrosine-protein kinase ptk	-0.231	-0.313	0.857	0.819	37018.7
BT_1583	Thioredoxin domain-containing protein	-0.0102	0.39	0.995	0.871	36969.1
BT_3363	Lipopolysaccharide core biosynthesis protein LpsA	-0.383	-0.123	0.593	0.915	36963.4
BT_2420	histidine kinase	0.441	-0.411	0.779	0.822	36937.8
queF	NADPH-dependent 7-cyano-7-deazaguanine reductase	-0.193	-0.146	0.881	0.938	36899.7
BT_2391	histidine kinase	-0.266	-1.08	0.834	0.273	36835.4
BT_0353	L-ribulose-5-phosphate 4-epimerase	0.119	-0.00412	0.962	0.998	36810.3
BT_1751	Glycine betaine transport ATP-binding protein	4.49	0.937	0.046	0.786	36751.4
BT_3372	Glycoside transferase family 2	-0.186	-0.304	0.863	0.799	36541.6
BT_3165	tRNA/rRNA methyltransferase	0.169	-0.372	0.876	0.743	36508.9
BT_1342	UDP-glucuronic acid epimerase	1.09	0.926	0.088	0.175	36433.9
BT_0149	Peptidase	0.306	0.226	0.714	0.822	36416.7
BT_3066	Lipoprotein	0.197	-0.0734	0.824	0.953	36371.1
BT_1344	Glycoside transferase family 4	0.348	0.811	0.731	0.395	36273.5
BT_0331	Ketoisovalerate oxidoreductase subunit vorB	-0.198	0.41	0.778	0.544	36258.9
BT_3003	Toll-Interleukin receptor	0.0493	0.00521	0.964	0.996	36255.6
BT_3965	Alpha-1,2-mannosidase	-1.36	-1.56	0.811	0.803	36032.9
BT_0965	Anti-sigma factor	-0.225	0.406	0.962	0.939	35989.2
BT_1856	DUF4784 domain-containing protein	0.212	0.459	0.755	0.498	35737.3
BT_1161	Aminopeptidase	0.319	0.789	0.831	0.547	35531.6
BT_2046	Cardiolipin synthetase	0.294	0.0151	0.741	0.99	35501.6
BT_1813	Lipid A phosphoethanolamine transferase	-0.413	-0.007	0.786	0.996	35403.3
BT_2836	2-oxoglutarate synthase subunit korA	-0.537	0.0268	0.463	0.988	35398.3
BT_0869	Lipocalin-like domain-containing protein	1.16	1.62	0.654	0.541	35378.3
BT_0871	Diacylglycerol kinase-like, catalytic region	0.135	0.402	0.893	0.665	35258.4
BT_1375	Aspartokinase	0.309	0.333	0.731	0.743	35235.6
tsaD	tRNA N6-adenosine threonylcarbamoyltransferase	-0.0788	-0.0276	0.948	0.989	35194.8
ettA	Energy-dependent translational throttle protein EttA	-0.358	-0.311	0.581	0.685	35169.8
BT_0330	Ketoisovalerate oxidoreductase subunit vorA	0.028	0.241	0.98	0.804	35077.6
BT_p548219	Porin family protein	3.4	2.2	0.0177	0.143	35025.7
clpX	ATP-dependent Clp protease ATP-binding subunit ClpX	-0.0462	0.199	0.967	0.839	35013.4
adk	Adenylate kinase	-0.0339	-0.307	0.986	0.875	35008.2
BT_2152	Acetyltransferase	-0.114	-0.237	0.902	0.809	34994.9
BT_0836	endopeptidase La	0.0223	-0.285	0.982	0.722	34902
BT_1659	Fructose-bisphosphate aldolase class I	-0.262	-0.204	0.892	0.939	34871.8
BT_3237	Substrate import-associated zinc metallohydrolase lipoprotein	0.371	-0.347	0.522	0.59	34846
BT_4582	Amidophosphoribosyltransferase	-0.758	-0.489	0.37	0.634	34789.3
BT_2512	Cation-transporting ATPase, P-type, putative zinc-transporting ATPase	0.406	-0.486	0.833	0.814	34664.1
BT_4005	NigD-like protein	0.725	1.97	0.121	0.00051	34583.4
BT_3313	DUF5125 domain-containing protein	0.27	-0.263	0.848	0.863	34507.8
BT_0637	DNA recombination protein rmuC-like protein	1.03	-0.0445	0.448	0.989	34374.6
BT_0873	Sulfatase	0.686	0.568	0.351	0.519	34346.5
BT_3145	Uncharacterized protein	0.178	-0.455	0.867	0.649	34163
BT_4667	Beta-galactosidase	-0.0447	0.546	0.985	0.815	34154.6
BT_4486	Voltage-gated K+ channel protein	0.165	-2.16	0.971	0.518	34119.1
pfkA1	ATP-dependent 6-phosphofructokinase 1	0.395	0.0183	0.503	0.989	34007.6
BT_4241	beta-galactosidase	1.46	1.64	0.566	0.555	33831.4
BT_1684	BioF2-like acetyltransferase domain-containing protein	0.422	0.389	0.621	0.691	33791.4
BT_2732	DUF3467 domain-containing protein	0.538	1.37	0.656	0.189	33725.3
BT_3819	PSP1 C-terminal domain-containing protein	-0.493	-0.137	0.393	0.874	33668.2
BT_0157	DUF4251 domain-containing protein	1.19	1.2	0.046	0.0551	33636.3
obg	GTPase Obg	-0.0181	-0.291	0.98	0.612	33571.6
BT_0958	histidine kinase	-0.189	-0.221	0.854	0.839	33559.8
BT_0333	4Fe-4S ferredoxin, iron-sulfur binding protein	-1.44	-0.571	0.134	0.649	33523.5
BT_2092	Uncharacterized transporter BT_2092	-0.332	-0.902	0.749	0.339	33458
BT_3523	Concanavalin A-like lectin/glucanase	0.204	-0.0428	0.98	0.996	33305.7
BT_1807	Conserved protein, with rhomboid family domain	0.422	0.521	0.511	0.457	33287.3
BT_1154	ATP-independent RNA helicase	-0.966	-1.34	0.123	0.0359	33251.8
BT_3172	histidine kinase	-0.461	-0.199	0.548	0.842	33236.3
BT_4001	Chromosome partitioning protein parB	-0.405	-0.24	0.517	0.766	33175.4
BT_4674	DUF4738 domain-containing protein	1.51	1.34	0.515	0.608	33174.1
era	GTPase Era	0.248	-0.194	0.751	0.835	33129.8
tatA	Sec-independent protein translocase protein TatA	2	1.11	0.494	0.774	33073.2
der	GTPase Der	-0.0229	-0.711	0.98	0.245	33019
BT_1101	Sodium/proton antiporter	-0.0674	-0.814	0.974	0.588	33002.2
BT_1051	beta-N-acetylhexosaminidase	2.51	2.96	0.169	0.115	32988.9
BT_4376	Lipopolysaccharide-assembly	-0.0543	-0.0456	0.96	0.976	32970.6
nuoN	NADH-quinone oxidoreductase subunit N	-0.0645	0.114	0.975	0.963	32893.3
proS	Proline--tRNA ligase	-0.174	0.341	0.812	0.615	32835.1
BT_0778	Polyphosphate kinase 2-like protein	-0.41	-1.37	0.812	0.348	32773.1
BT_0127	Transmembrane protein	-0.799	-0.157	0.301	0.905	32720.5
BT_3783	Endonuclease/exonuclease/phosphatase family protein	0.667	0.466	0.426	0.637	32460.9
menD	2-succinyl-5-enolpyruvyl-6-hydroxy-3-cyclohexene-1-carboxylate synthase	0.122	-0.271	0.912	0.809	32423.9
asd	Aspartate-semialdehyde dehydrogenase	0.242	0.276	0.729	0.722	32409.1
BT_1396	Transcription regulator, AraC family	-0.0296	-0.792	0.982	0.409	32305.4
BT_0412	Na+/sulfate symporter	-0.187	0.194	0.849	0.852	32172.7
BT_2374	DUF3857 domain-containing protein	4.26	2.71	0.00728	0.0804	32068.2
purC	Phosphoribosylaminoimidazole-succinocarboxamide synthase	0.781	0.36	0.481	0.814	32066.9
BT_2146	4-alpha-glucanotransferase	-0.631	0.357	0.684	0.852	32021.4
BT_3637	AAA-ATPase-like domain-containing protein	0.141	0.294	0.962	0.923	31951.1
BT_1044	Secreted endoglycosidase, GH family 18	0.0331	-0.274	0.982	0.846	31929.9
prfC	Peptide chain release factor 3	0.0127	0.276	0.99	0.722	31761.9
BT_3992	Anti-sigma factor	-1.23	-0.889	0.0615	0.218	31747.4
mnmE	tRNA modification GTPase MnmE	0.294	0.181	0.673	0.832	31741.7
BT_1908	DUF6845 domain-containing protein	2.04	1.53	0.265	0.497	31660.1
BT_0430	Indolepyruvate oxidoreductase subunit IorA	0.0604	0.46	0.948	0.492	31632
fabH1	Beta-ketoacyl-[acyl-carrier-protein] synthase III 1	-0.59	-0.803	0.631	0.535	31598.6
atpD	ATP synthase subunit beta	-0.00688	0.318	0.994	0.722	31593.2
BT_4048	DUF1573 domain-containing protein	-0.328	0.0664	0.714	0.965	31527.3
BT_1694	Transporter, AcrB/D/F family	2.44	0.116	0.522	0.989	31481.2
BT_3243	DUF4987 domain-containing protein	-1.09	-0.853	0.239	0.454	31475.9
lpxD	UDP-3-O-acylglucosamine N-acyltransferase	-0.0992	-0.228	0.941	0.852	31451.5
BT_2040	Outer membrane efflux protein	-0.593	-0.737	0.538	0.487	31394
BT_0459	beta-N-acetylhexosaminidase	-0.481	0.46	0.736	0.784	31349.5
BT_4338	CRP family transcriptional regulator with cAMP-binding domain	0.256	0.707	0.863	0.597	31330.4
dnaX	DNA polymerase III subunit gamma/tau	-0.417	-0.493	0.539	0.518	31283.6
BT_1222	6-phosphogluconate dehydrogenase, decarboxylating	-0.356	-0.0669	0.659	0.963	31270.3
BT_1927	Uncharacterized protein	3.96	-0.498	0.0337	0.874	31230.8
BT_1685	Lactoylglutathione lyase and related protein	0.0238	0.475	0.982	0.552	31151.4
BT_2403	Aspartokinase/homoserine dehydrogenase	-0.0772	-0.395	0.93	0.581	31082.8
metG	Methionine--tRNA ligase	-0.00776	0.338	0.993	0.671	30996.2
BT_1207	Glycerate dehydrogenase (NADH-dependent)	-0.0953	0.401	0.955	0.771	30995.9
BT_1663	pullulanase	-0.339	1.38	0.708	0.061	30969.3
BT_3371	Glycoside transferase family 2	0.229	0.0227	0.848	0.99	30892.8
BT_3487	Arylsulfatase (Aryl-sulfate sulphohydrolase)	-1.71	0.236	0.714	0.981	30862.6
BT_0898	ATP-dependent Clp protease	-0.122	0.316	0.863	0.632	30841.8
BT_3458	Phospholipid/glycerol acyltransferase	-0.273	-0.0279	0.745	0.988	30788.4
BT_3038	Anti-sigma factor	0.0127	0.207	0.992	0.852	30781
BT_1311	RNA polymerase sigma factor rpoD (Sigma-A)	0.492	-0.0697	0.33	0.939	30760.7
BT_4312	Serine--tRNA ligase	0.504	0.305	0.608	0.809	30621.2
BT_1922	N-acetylmuramoyl-L-alanine amidase	0.112	1.11	0.962	0.533	30564.4
BT_0578	UvrABC system protein A	0.235	0.114	0.848	0.941	30562.7
BT_0164	Outer membrane protein, alpha-2-macroglobulin-like protein	0.0707	0.287	0.951	0.769	30557.7
BT_4270	Chitobiase	3.87	2.32	0.37	0.664	30529.2
BT_4049	ArgK protein with ATPase and kinase domains	0.354	0.461	0.746	0.699	30510
BT_0215	Iron uptake regulatory protein	-0.482	-0.714	0.656	0.525	30395.6
BT_3957	histidine kinase	-0.49	-0.746	0.702	0.552	30293.9
hisI	Histidine biosynthesis bifunctional protein HisIE	0.0302	0.143	0.982	0.934	30270.2
BT_4457	LUD domain-containing protein	0.315	0.377	0.713	0.676	30240.5
BT_0705	Outer membrane protein beta-barrel domain-containing protein	0.412	0.604	0.631	0.505	30151.2
BT_4661	DUF4958 domain-containing protein	0.712	-0.29	0.863	0.963	30097.8
BT_1579	DUF4468 domain-containing protein	-0.786	-0.369	0.62	0.857	30094.4
BT_0312	2-oxoisovalerate dehydrogenase beta subunit	0.412	0.0603	0.656	0.973	30041.6
BT_2697	DNA mismatch repair protein mutS	-0.354	0.0297	0.626	0.984	29999.9
metK	S-adenosylmethionine synthase	0.569	0.192	0.303	0.814	29979.9
mutL	DNA mismatch repair protein MutL	0.185	0.231	0.799	0.768	29806.8
BT_3800	histidine kinase	0.0885	-0.384	0.964	0.832	29728.4
BT_1939	Outer membrane receptor	0.315	-1.27	0.779	0.157	29641.3
BT_0277	Coagulation factor 5/8 type, C-terminal	0.244	1.81	0.973	0.774	29629.7
BT_0789	Malonyl CoA-acyl carrier protein transacylase	0.43	0.425	0.746	0.784	29517.8
BT_4304	Glycoside transferase family 4	0.239	1.05	0.802	0.154	29502.1
BT_3379	Glycoside transferase family 2	-0.49	-0.15	0.514	0.891	29499.6
BT_0700	GTP pyrophosphokinase	-0.0536	0.17	0.962	0.871	29430.6
BT_3465	histidine kinase	-0.435	0.0927	0.511	0.937	29404
BT_3232	Gluconate 5-dehydrogenase	-0.341	0.238	0.822	0.896	29381.1
murE	UDP-N-acetylmuramoyl-L-alanyl-D-glutamate--2,6-diaminopimelate ligase	0.135	0.237	0.921	0.871	29351
BT_3905	Alkaline protease aprF	0.152	0.553	0.85	0.406	29332.8
hflX	GTPase HflX	0.000206	-0.0231	1	0.989	29328.2
BT_1986	ribose-5-phosphate isomerase	-0.0235	0.394	0.984	0.69	29222
susB	Glucan 1,4-alpha-glucosidase SusB	-2.16	-0.955	0.146	0.612	29196.6
mutS	DNA mismatch repair protein MutS	0.393	0.269	0.676	0.817	29190.9
BT_1350	CDP-glucose 4,6-dehydratase	-0.348	0.296	0.836	0.876	29146
BT_0981	histidine kinase	0.0237	0.128	0.991	0.96	29131
BT_3146	TenA family transcriptional activator-like protein	-0.0653	0.047	0.963	0.982	29038.5
BT_0776	DUF362 domain-containing protein	0.216	-0.0315	0.759	0.982	29031.8
BT_1846	Dipeptidyl-peptidase III	0.385	0.442	0.778	0.774	29025.3
BT_0627	Probable transcriptional regulatory protein BT_0627	0.407	0.282	0.536	0.727	29002.3
nadE	Glutamine-dependent NAD(+) synthetase	-0.27	-0.347	0.666	0.589	28878.3
BT_1328	DUF3078 domain-containing protein	1.31	0.866	0.357	0.608	28824
BT_3131	Alpha-galactosidase	-1.29	-0.314	0.0157	0.654	28781.5
BT_4191	Transmembrane protein	-0.497	-0.266	0.551	0.809	28771.8
BT_2570	Glutamate decarboxylase	0.578	-0.125	0.43	0.921	28759.4
BT_4319	Transmembrane protein	1.49	0.547	0.218	0.744	28638.7
leuS	Leucine--tRNA ligase	0.0872	0.0669	0.962	0.981	28594
BT_3690	Membrane protein	0.784	-0.366	0.383	0.761	28506.2
lysS	Lysine--tRNA ligase	0.726	0.847	0.581	0.552	28395.8
BT_2158	Dehydrogenase	0.177	0.0982	0.916	0.971	28354.6
BT_4000	DUF5683 domain-containing protein	0.689	0.707	0.542	0.566	28329.9
BT_3193	Coenzyme A transferase	0.445	0.172	0.556	0.873	28310.3
BT_3323	DUF4348 domain-containing protein	2.2	2.2	0.504	0.548	28291.2
BT_1812	Chaperone DnAJ	0.384	-0.151	0.746	0.934	28175.3
BT_1351	Glucose-1-phosphate cytidylyltransferase	2.43	2.27	0.212	0.284	28133.9
BT_2016	dTDP-glucose 4,6-dehydratase	0.36	0.205	0.79	0.913	28125.5
BT_4303	Glycogen debranching enzyme-related protein (4-alpha-glucanotransferase)	-0.314	0.119	0.751	0.939	28123.8
BT_3091	Regulatory protein	0.207	0.1	0.778	0.926	28075.3
BT_2577	Peptidase, trypsin-like serine and cysteine	0.137	-0.826	0.878	0.234	27960
BT_3898	Protein TonB	1.92	1.27	0.239	0.538	27919.4
BT_0521	Acetyl transferase	0.106	-0.403	0.921	0.669	27901.6
murC	UDP-N-acetylmuramate--L-alanine ligase	0.212	-0.524	0.824	0.541	27864
BT_1803	FrrB	0.21	0.0883	0.893	0.973	27857.1
BT_2755	Aspartate ammonia-lyase	0.309	-0.0699	0.746	0.964	27809.3
BT_2103	Transcriptional regulator	0.175	0.22	0.823	0.791	27734.7
BT_3453	Penicillin-binding protein	-0.0846	0.4	0.942	0.665	27678.9
BT_3407	ABC transporter ATP-binding protein	-0.121	-0.0958	0.893	0.939	27673
BT_1233	DUF3845 domain-containing protein	0.314	0.0904	0.783	0.962	27650.7
BT_2630	Endonuclease/exonuclease/phosphatase domain-containing protein	0.184	-0.0161	0.866	0.99	27634.2
BT_4455	Oxidoreductase, putative glycolate oxidase	-0.0799	0.177	0.962	0.925	27602.2
BT_3303	ATP-dependent RNA helicase	-0.0171	0.192	0.991	0.889	27570.4
BT_3620	AmpG protein, beta-lactamase induction signal transducer	-2.01	-0.155	0.708	0.989	27543.7
BT_0743	peptidoglycan glycosyltransferase	-0.127	-0.247	0.941	0.883	27362.6
BT_1693	Periplasmic linker protein, putative multidrug resistance protein	0.714	0.259	0.61	0.896	27308
BT_0600	Nucleotide sugar epimerase	0.698	-3.4	0.755	0.0615	27278.2
BT_1408	Tricorn protease homolog	-0.205	0.365	0.876	0.801	27254.8
BT_3864	tryptophan--tRNA ligase	-0.196	0.0389	0.785	0.976	27185.4
cysD	Sulfate adenylyltransferase subunit 2	-0.546	-0.292	0.385	0.722	27176.2
BT_4107	Phosphotransferase enzyme II, C component	2.33	-0.371	0.48	0.95	27097.1
BT_1533	ABC transporter permease component	-0.589	-0.82	0.703	0.598	26955.2
BT_1744	S-layer protein	1.89	1.95	0.363	0.399	26951.5
BT_0963	Ferredoxin-type protein	-0.0156	0.0856	0.986	0.939	26951.2
BT_2354	DGQHR domain-containing protein	0.0242	0.133	0.985	0.932	26860.1
bioB	Biotin biosynthesis bifunctional protein BioAB	0.214	-0.0855	0.848	0.958	26825.9
surE	5'-nucleotidase SurE	-0.765	-0.998	0.67	0.589	26812
BT_2450	Lipoprotein	0.769	-0.263	0.555	0.89	26786.3
BT_2097	Six-hairpin glycosidase	-0.0375	0.11	0.98	0.943	26583.1
BT_4395	O-GlcNAcase BT_4395	0.205	0.463	0.963	0.927	26566.6
BT_4178	histidine kinase	-0.271	-0.103	0.708	0.925	26444.8
BT_0488	2-dehydro-3-deoxygluconokinase	0.506	0.477	0.702	0.744	26440.6
grpE	Protein GrpE	0.115	0.174	0.886	0.836	26363
nth	Endonuclease III	0.336	0.038	0.586	0.977	26351.9
BT_1542	Pyridine nucleotide-disulfide oxidoreductase	0.607	0.163	0.334	0.861	26263.6
BT_4563	Calcium-binding protein P	0.516	0.437	0.731	0.809	26253.7
BT_3383	Homeodomain-like protein	-0.0397	0.679	0.98	0.543	26163.1
BT_0580	H+/peptide symporter	1.4	-0.415	0.702	0.941	26121
nadA	Quinolinate synthase	-0.222	-0.347	0.823	0.722	26093.2
mutS2	Endonuclease MutS2	-0.073	-0.454	0.921	0.451	26076.4
BT_4663	histidine kinase	-0.451	-0.503	0.548	0.542	25985.3
bioD	ATP-dependent dethiobiotin synthetase BioD	0.0613	0.557	0.971	0.665	25805.8
BT_0584	Outer membrane protein	0.0558	0.65	0.962	0.403	25787
queA	S-adenosylmethionine:tRNA ribosyltransferase-isomerase	0.176	0.288	0.869	0.803	25762.1
BT_0257	Xanthan lyase	-0.535	0.103	0.481	0.939	25750.5
truA	tRNA pseudouridine synthase A	-0.292	0.11	0.714	0.929	25727.7
infC	Translation initiation factor IF-3	-0.245	-0.397	0.816	0.708	25688.2
BT_2253	Outer membrane protein TolC	0.425	1.01	0.484	0.0704	25675.6
BT_0926	ABC-type transport, permease protein	-0.0475	0.495	0.98	0.744	25613
BT_2441	5-nucleotidase/2,3-cyclic phosphodiesterase	0.575	1.12	0.654	0.368	25568.4
BT_3185	ABC transporter	-0.391	-0.551	0.823	0.755	25557.5
kdsr	3-ketodihydrosphingosine reductase	-0.151	-0.0202	0.947	0.992	25531.6
susF	Outer membrane protein SusF	-0.61	-0.263	0.745	0.926	25517.6
BT_2626	SusC homolog	-0.289	-1.11	0.751	0.139	25471.8
ligA	DNA ligase	0.826	0.752	0.551	0.634	25388.2
BT_2758	Phosphate-selective porin O and P	0.61	0.106	0.426	0.939	25380.2
BT_1916	Methylmalonyl-CoA decarboxylase biotin	0.174	-0.286	0.848	0.744	25374.8
BT_1227	Uncharacterized protein	-0.0784	-0.0387	0.947	0.982	25335.5
BT_1325	glutamine--tRNA ligase	-0.727	-0.943	0.731	0.675	25269.5
BT_0609	Glycoside transferase family 4	0.775	-0.831	0.475	0.496	25236.7
BT_2172	SusC homolog	-0.517	-0.108	0.633	0.953	25214.2
BT_2173	SusD homolog	-1.42	-0.435	0.0141	0.546	25207.9
BT_4004	Lipid-A-disaccharide synthase	-0.186	-0.303	0.893	0.836	25176.2
BT_2938	Glycoside transferase family 4	-0.78	-0.239	0.225	0.804	25068.8
BT_4053	Membrane transport protein	-0.342	-0.56	0.714	0.552	25051.4
BT_4370	Hemolysin	-0.138	-0.11	0.871	0.928	25050
BT_3770	Transcriptional regulator	-0.291	0.34	0.799	0.788	25011.1
BT_1364	Beta sliding clamp	0.405	0.146	0.763	0.941	24951.3
ftsY	Signal recognition particle receptor FtsY	-0.0194	0.118	0.987	0.939	24942
BT_0604	Coenzyme F420-reducing hydrogenase	0.122	-1.6	0.951	0.186	24920.2
BT_2971	histidine kinase	0.0101	-0.0235	0.993	0.989	24912.7
BT_0882	GTP cyclohydrolase 1 type 2 homolog	-0.433	-0.643	0.521	0.362	24876.8
BT_0642	Pseudouridine synthase	0.042	0.167	0.98	0.933	24874
BT_0911	Integration host factor IHF alpha subunit	0.373	0.0466	0.785	0.988	24849.7
BT_3293	Beta-galactosidase	-0.705	0.454	0.481	0.722	24785.2
rex	Redox-sensing transcriptional repressor Rex	0.929	0.986	0.35	0.38	24729
BT_3255	N6-adenine-specific DNA methylase	-0.331	0.0292	0.854	0.99	24515.7
clpP	ATP-dependent Clp protease proteolytic subunit	0.436	0.276	0.798	0.896	24510.7
BT_3801	RteB, two-component system response regulator	0.151	0.157	0.893	0.915	24503.7
BT_1073	DUF4136 domain-containing protein	-1.92	-1.56	0.00728	0.0261	24501.6
BT_2936	Glycoside transferase family 4	0.0283	-0.184	0.98	0.843	24445.6
miaB	tRNA-2-methylthio-N(6)-dimethylallyladenosine synthase	-0.0766	-0.0446	0.955	0.982	24421.6
BT_0226	Lipoprotein	-0.571	-0.759	0.494	0.391	24363.1
BT_0675	N-acetylglucosamine-6-phosphate deacetylase	-0.324	-0.465	0.656	0.533	24327.2
BT_1532	ABC transporter permease	0.531	-0.0233	0.528	0.989	24325.2
BT_4565	Transmembrane protein	0.526	-0.332	0.714	0.85	24282.2
BT_2606	DUF1016 domain-containing protein	-1.14	-0.828	0.57	0.743	24259.5
BT_4002	ATPase, ParA family	-0.331	-0.398	0.624	0.578	24226.6
BT_1937	DUF6850 domain-containing protein	2.5	-0.336	0.165	0.921	24206.5
BT_0834	Permease	-0.00425	0.0715	0.995	0.945	24107.4
BT_1043	SusD homolog	-0.228	-0.536	0.893	0.744	24045.2
BT_4608	Inner membrane component domain-containing protein	-0.0455	-0.0896	0.982	0.976	24041.4
glaB	Alpha-1,3-galactosidase B	0.569	0.352	0.688	0.836	23964.7
pyrI	Aspartate carbamoyltransferase regulatory chain	-0.468	-0.23	0.426	0.771	23957.6
BT_1635;BT_3172;BT_4137	histidine kinase	-0.0855	0.0138	0.958	0.992	23952.8
BT_1502	Surface protein	-0.274	0.0772	0.86	0.978	23912.7
BT_3244	BACON domain-containing protein	0.0786	-0.43	0.926	0.533	23835.8
BT_0640	Fe-S oxidoreductases family 2	0.131	-0.0401	0.893	0.982	23824.5
BT_3381	DUF5722 domain-containing protein	0.00213	0.0963	0.995	0.914	23709.8
BT_1226	Long-chain-fatty-acid--CoA ligase	0.957	0.153	0.463	0.945	23629.9
BT_0769	TIGR02453 family protein	0.464	0.558	0.656	0.608	23596
rnc	Ribonuclease 3	-0.4	0.0206	0.479	0.989	23568
BT_4612	Saccharopine dehydrogenase	-0.0813	-0.121	0.951	0.936	23539.8
BT_0896	Patatin-like phospholipase	-1.16	-1.05	0.147	0.216	23525.2
BT_2924	Acetyl-CoA synthetase	-0.0744	0.176	0.948	0.862	23421.9
BT_2214	Protein-glutamine gamma-glutamyltransferase-like C-terminal domain-containing protein	-0.896	-0.494	0.187	0.557	23357.3
BT_0306	Outer membrane protein oprM	0.187	0.568	0.838	0.478	23337.3
BT_3935	Aminotransferase	0.493	0.31	0.746	0.873	23265.7
BT_4363	Alkaline phosphatase	0.0693	0.115	0.962	0.941	23245.3
BT_3472	Hydrogenase	-0.45	0.197	0.713	0.913	23232.4
clpB	Chaperone protein ClpB	0.386	0.362	0.558	0.63	23206.6
ispG	4-hydroxy-3-methylbut-2-en-1-yl diphosphate synthase (flavodoxin)	-0.627	0.0833	0.197	0.929	23205.8
BT_3805	histidine kinase	-0.446	0.0163	0.448	0.989	23037.4
BT_4526	Metallophosphoesterase	0.718	-0.265	0.655	0.913	22897.3
BT_1499	DNA-binding protein HU	0.498	-0.0521	0.688	0.984	22890.6
BT_0575	DUF4293 family protein	0.0122	-1.51	0.995	0.591	22880.2
BT_3478	Integrase	0.748	-0.388	0.845	0.939	22857.8
BT_0535	Iron-containing alcohol dehydrogenase	-0.265	0.321	0.833	0.809	22791.6
BT_1182	Polysaccharide deacetylase	1.74	0.206	0.747	0.984	22748.8
BT_0303	Patatin-like phospholipase	-0.375	-0.449	0.776	0.755	22686.1
BT_1297	V-type ATP synthase subunit D	0.068	0.143	0.948	0.883	22666
BT_4012	ABC oligo/dipeptide transport, ATP-binding protein	0.108	0.363	0.902	0.648	22548.4
BT_1192	Xylanase	-1.08	-0.423	0.499	0.843	22545.5
BT_3127	Transmembrane protein	1.49	0.0414	0.631	0.992	22524.7
BT_3446	Cell division protein FtsQ	-0.786	-0.391	0.385	0.743	22451.7
BT_0749	histidine kinase	-0.143	-0.612	0.894	0.533	22442.9
BT_0432	Endonuclease BB0411	0.43	0.728	0.593	0.384	22427.6
lepA	Elongation factor 4	0.224	0.461	0.825	0.619	22374.9
BT_3406	ABC transporter permease	-0.398	-0.323	0.714	0.805	22370.6
BT_0901	Universal stress protein UspA	-0.609	0.343	0.382	0.708	22342.7
BT_0329	Ketoisovalerate oxidoreductase subunit vorA	0.422	0.191	0.517	0.827	22290.6
BT_1973	Glutamate dehydrogenase	-0.216	0.31	0.871	0.83	22250.8
BT_2761	Class I SAM-dependent methyltransferase	-0.108	-0.409	0.959	0.81	22247.5
BT_3577	Protease	-0.614	0.0251	0.696	0.99	22245.8
BT_4671	SusC homolog	1.14	1.08	0.575	0.643	22139.1
BT_2041	Bacterial Ig-like domain (Group 2)	-0.122	1.71	0.951	0.139	22135.4
BT_0380;BT_0600	Nucleotide sugar epimerase	-0.881	-1.75	0.233	0.0218	22100.5
BT_1152	D-3-phosphoglycerate dehydrogenase	0.286	0.0192	0.79	0.99	22094.5
BT_3463	DUF4292 domain-containing protein	-0.0705	-0.0384	0.966	0.989	22045
BT_3691	CidA/LrgA family protein	3.26	1.04	0.156	0.744	22014
BT_4305	Alpha-amylase	0.283	1.34	0.836	0.186	21994.3
BT_4496	Oxidoreductase	-0.156	-0.0293	0.913	0.989	21921.9
BT_2080	UPF0597 protein BT_2080	-0.308	0.422	0.755	0.698	21820.1
BT_3460	dGTP triphosphohydrolase	0.146	0.0151	0.914	0.992	21759.1
BT_0406	Uncharacterized protein	-0.0427	-0.374	0.972	0.711	21754.1
BT_3920	Tansport related protein	0.0674	-0.0492	0.955	0.976	21729.4
BT_2945	UDP-N-acetyl-D-mannosamine dehydrogenase	0.271	0.535	0.713	0.457	21726.4
BT_1819	Winged helix-turn-helix domain-containing protein	0.4	0.114	0.697	0.941	21722.4
BT_1962	Core-binding (CB) domain-containing protein	-0.0941	2.1	0.992	0.802	21687.8
BT_2625	SusD homolog	-0.369	-1.64	0.592	0.00976	21672.4
nusG	Transcription termination/antitermination protein NusG	0.552	0.0212	0.62	0.99	21647.3
BT_3256	Serine acetyltransferase	-0.00387	-0.101	0.995	0.939	21580.7
BT_3088	SusE outer membrane protein domain-containing protein	-0.225	-0.323	0.871	0.835	21575.9
trmB	tRNA (guanine-N(7)-)-methyltransferase	-0.637	-0.973	0.714	0.58	21544.8
speA	Biosynthetic arginine decarboxylase	-0.181	-0.0922	0.85	0.943	21536.2
BT_1872	beta-glucosidase	0.0536	0.195	0.962	0.835	21513.3
BT_0242	Polysaccharide deacetylase	0.145	0.128	0.863	0.905	21511.7
BT_p548201	Uncharacterized protein	-0.106	0.0639	0.926	0.971	21481.1
BT_1752	DUF2029 domain-containing protein	0.121	0.759	0.96	0.665	21474.7
BT_4386	Hypoxanthine phosphoribosyltransferase	-0.0785	0.0706	0.914	0.939	21472.2
valS	Valine--tRNA ligase	-0.0717	0.359	0.942	0.636	21461.9
BT_0368	non-reducing end alpha-L-arabinofuranosidase	-0.983	-0.0863	0.0335	0.925	21450.9
BT_1210	Cytochrome D ubiquinol oxidase subunit I	-0.403	0.00109	0.778	0.999	21450.6
BT_3470	Dehydrogenase	-0.739	-0.28	0.531	0.863	21343.7
BT_2494	ABC transporter, ATP-binding protein	-0.954	-0.785	0.303	0.483	21296.5
kbl	2-amino-3-ketobutyrate coenzyme A ligase	-0.371	0.785	0.831	0.613	21245.1
atpG	ATP synthase gamma chain	0.171	0.27	0.819	0.719	21129.4
BT_2212	Magnesium chelatase, subunit I, putative ATPase	-0.347	0.000662	0.749	0.999	21117.4
BT_4126	Flavoprotein	1.4	-0.0272	0.219	0.99	20968.8
BT_3400	Transmembrane protein	1.84	1.27	0.357	0.591	20945.7
BT_3235	BACON domain-containing protein	-0.0835	-0.614	0.955	0.552	20732.8
BT_1742	Carbon starvation protein A	-0.0922	0.129	0.96	0.948	20729
BT_0775	Ferredoxin-type protein	-0.0748	-0.071	0.936	0.95	20712.5
BT_4503	MaoC-like domain-containing protein	-0.0175	-0.41	0.993	0.822	20677.2
BT_0809	Lipoprotein	0.149	0.0869	0.863	0.941	20672.4
BT_1746	AAA domain-containing protein	-0.166	0.013	0.881	0.992	20670.5
BT_3904	Multidrug resistance protein	-0.459	-0.0419	0.702	0.988	20586.1
BT_0500	Uncharacterized transporter BT_0500	-0.221	-0.445	0.857	0.718	20499.9
BT_1529	Two-component system response regulator	0.355	0.0431	0.64	0.979	20426.3
BT_4535	Type I restriction enzyme endonuclease subunit	-0.216	0.252	0.833	0.817	20392
BT_2810	Metallophosphoesterase	-0.521	-0.627	0.714	0.685	20390.4
BT_4601	Histone-like bacterial DNA-binding protein	0.563	0.355	0.368	0.64	20332.4
BT_0886	Cation efflux pump	0.909	0.0066	0.399	0.996	20315.9
BT_1690	TPR domain-containing protein	-2.45	-0.901	0.558	0.881	20299.5
BT_4189	Gliding motility lipoprotein GldB	0.593	0.39	0.871	0.939	20281
rplX	Large ribosomal subunit protein uL24	1.5	1.46	0.531	0.584	20268
BT_2540	histidine kinase	-0.141	-0.55	0.881	0.521	20223.3
BT_1740	Outer membrane protein beta-barrel domain-containing protein	-0.00927	0.303	0.994	0.816	20114
BT_2401	Threonine synthase	0.184	-0.241	0.837	0.802	20065.7
BT_3922	ThiJ family intracellular protease/amidase	-0.0461	0.217	0.962	0.779	20027
mfd	Transcription-repair-coupling factor	0.31	0.927	0.763	0.311	19991.3
BT_1360	tRNA/rRNA methyltransferase	0.0197	0.0975	0.985	0.939	19962
fhs	Formate--tetrahydrofolate ligase	-0.262	0.586	0.925	0.83	19953.2
BT_0721	DNA repair and recombination protein, putative helicase	0.39	0.244	0.623	0.809	19923.7
BT_1940	DUF3991 domain-containing protein	4.04	2.78	0.0611	0.245	19891.2
BT_4673	histidine kinase	0.21	-0.394	0.828	0.663	19884.5
BT_1528	histidine kinase	-0.252	-0.273	0.69	0.7	19869.8
BT_3288	Integral membrane protein	-0.264	-0.373	0.72	0.622	19850.8
BT_0398;BT_0613	Membrane protein involved in polysaccharide export	-0.142	-0.773	0.942	0.604	19841.5
BT_0998	histidine kinase	0.531	-0.497	0.358	0.457	19824
BT_4562	Outer membrane protein beta-barrel domain-containing protein	0.185	0.234	0.86	0.835	19810.1
BT_2741	Sigma-54 modulation protein	0.355	0.98	0.693	0.203	19769.2
BT_2860	histidine kinase	-0.289	0.0668	0.729	0.963	19761.3
BT_2148	Glycoside transferase family 4	-0.586	0.0189	0.663	0.992	19693.5
BT_1897	LemA protein	-0.316	0.187	0.704	0.852	19668.8
BT_3377	Peptide O-xylosyltransferase	-0.113	-0.234	0.914	0.827	19651.9
BT_0601	UDP-N-acetylglucosamine 2-epimerase (non-hydrolyzing)	-0.246	-1.06	0.799	0.157	19646.8
BT_1481	Transglutaminase domain-containing protein	0.375	0.175	0.624	0.862	19633
BT_4560	FAD:protein FMN transferase	-1	-0.615	0.382	0.663	19625.3
BT_0576	Outer membrane protein beta-barrel domain-containing protein	1.28	0.204	0.351	0.938	19608.1
mltG	Endolytic murein transglycosylase	0.474	0.32	0.528	0.729	19538.1
BT_2216	Stage II sporulation protein M	-0.364	-0.531	0.753	0.659	19531.9
BT_1074	Outer membrane protein beta-barrel domain-containing protein	-1.29	-2.86	0.676	0.314	19480.9
BT_1053	RNA polymerase ECF-type sigma factor	-0.544	-0.526	0.445	0.521	19446.2
BT_0761	DUF3352 domain-containing protein	0.212	-0.381	0.735	0.542	19419.8
BT_2369	Lipoprotein	0.479	0.442	0.669	0.729	19401.1
BT_4182	histidine kinase	-0.157	-0.253	0.834	0.734	19396.3
BT_4202	Lipocalin-like domain-containing protein	-1.91	-0.647	0.00807	0.451	19393.8
rpmE2	Large ribosomal subunit protein bL31B	0.292	0.136	0.755	0.925	19353.4
BT_3578	DUF3316 domain-containing protein	0.361	0.15	0.705	0.915	19283
BT_3215	Uncharacterized protein	-0.182	-0.0821	0.86	0.958	19274.2
BT_2627	Cell surface protein, have conserved domain	0.0215	-1.62	0.983	0.0143	19203.8
BT_1727	Transmembrane sensor	-0.731	-0.874	0.535	0.505	19163.3
BT_4221	Transmembrane protein	1.39	3.2	0.714	0.38	19152.6
BT_3309	Transcriptional regulator	-0.231	-0.0902	0.747	0.936	19125.5
BT_1199	Protease	0.601	-0.0293	0.696	0.99	19088.4
BT_4045	Aminoacyl-histidine dipeptidase	-1.65	-1.16	0.385	0.604	19050.3
BT_0224	Lipocalin-like protein	-0.076	0.339	0.98	0.914	19036
BT_1534	Putative auto-transporter adhesin head GIN domain-containing protein	0.926	0.477	0.714	0.883	19027.4
BT_p548220	Peptide chain release factor 2	1.3	2.36	0.594	0.33	18941.5
nuoH	NADH-quinone oxidoreductase subunit H	-0.5	-0.683	0.85	0.809	18936.4
BT_2522	Xaa-Pro aminopeptidase	-0.372	0.0525	0.749	0.982	18914.6
BT_0611	Glycosyltransferase	1.04	-1.67	0.665	0.497	18898.2
tgt	Queuine tRNA-ribosyltransferase	0.669	-0.205	0.713	0.941	18885.6
BT_1878	Alpha-1,2-mannosidase	0.194	0.0198	0.871	0.99	18885.6
BT_2215	Transmembrane protein	0.223	-2.31	0.962	0.518	18864.5
BT_2937	Glycosyltransferase	0.183	0.72	0.926	0.671	18840.1
BT_1331	DUF4494 domain-containing protein	-0.0533	-0.157	0.975	0.935	18802.1
BT_1361	DNA repair protein RecN	0.289	-0.482	0.714	0.546	18744.8
BT_0583	Membrane protein	-1.17	-0.636	0.0272	0.28	18723.9
pyrB	Aspartate carbamoyltransferase catalytic subunit	0.202	0.509	0.822	0.532	18713.9
BT_2798	Carboxy-terminal processing protease	-0.465	-0.0885	0.622	0.958	18639.4
lipA	Lipoyl synthase	0.91	0.663	0.187	0.418	18633
BT_0509	ABC transporter ATP-binding/transmembrane protein	0.761	1.75	0.894	0.774	18611
BT_4178;BT_4182	histidine kinase	-0.242	-0.603	0.848	0.571	18598.5
BT_3786	histidine kinase	-0.571	-0.923	0.833	0.729	18590.3
ppk	Polyphosphate kinase	-1	-0.153	0.301	0.933	18474.2
BT_2511	Transcription regulator	0.854	-0.0151	0.183	0.99	18464.9
BT_4556	NfeD-like C-terminal domain-containing protein	0.0559	0.59	0.967	0.557	18458.3
BT_0029	SusC homolog	0.298	-2.19	0.905	0.233	18453.9
BT_3375	Aspartate aminotransferase	0.807	0.358	0.463	0.81	18433.7
BT_1898	DUF3137 domain-containing protein	0.0731	0.0883	0.926	0.93	18380.9
BT_2123	Glycerol-3-phosphate dehydrogenase	-1.11	-0.617	0.442	0.736	18373.4
BT_3928	DoxX family protein	0.758	-0.0876	0.848	0.989	18366.3
BT_4113	SusD homolog	0.246	-0.0704	0.918	0.988	18359.7
cysN	Sulfate adenylyltransferase subunit 1	-0.793	-0.26	0.156	0.743	18354.6
BT_0434	Pyridine nucleotide-disulphide oxidoreductase-like protein	0.471	1.6	0.728	0.154	18348.7
BT_4125	Radical SAM core domain-containing protein	-0.143	-0.0357	0.905	0.988	18325.5
BT_4508	Preprotein translocase SecA component	0.0098	0.208	0.991	0.774	18310.6
BT_3989	Uncharacterized protein	0.283	0.256	0.716	0.784	18261.3
BT_3844	ATP-dependent DNA helicase RecQ	-0.675	0.175	0.275	0.848	18202.4
BT_1315	Ribonuclease BN	0.641	0.164	0.658	0.941	18201.6
BT_3334	histidine kinase	-0.588	-0.317	0.27	0.64	18177.1
BT_0954	Outer membrane protein	1.24	0.759	0.149	0.478	18168.5
BT_4369	LPS export ABC transporter periplasmic protein LptC	0.124	0.462	0.892	0.557	18129.7
BT_4600	AAA-ATPase-like domain-containing protein	-0.125	-1.09	0.926	0.247	18021
BT_2510	Malate dehydrogenase	0.335	0.41	0.799	0.778	18015.6
BT_0616	Positive regulator of sigma(E)	-1.04	-0.676	0.498	0.722	18013.9
BT_3950	Phosphoglucomutase/phosphomannomutase	-0.0878	0.344	0.937	0.722	18011.9
BT_2935	Uncharacterized protein	-0.406	-0.21	0.656	0.852	17989.3
rpmG	Large ribosomal subunit protein bL33	-0.147	-0.22	0.898	0.862	17984.7
BT_1974	Metallopeptidase family M24, putative Xaa-Pro dipeptidase	0.286	-0.385	0.863	0.83	17932.4
BT_0458	Beta-mannosidase B	2.33	1.76	0.396	0.583	17919
BT_0180	Methionine synthase	0.292	1.29	0.871	0.406	17913.8
BT_1249	Multidrug resistance protein	0.398	0.21	0.626	0.836	17909.1
BT_2542	Haloacid dehalogenase-like hydrolase	0.3	0.58	0.654	0.37	17901
BT_1119	SusC homolog	1.54	-0.0441	0.541	0.99	17899.3
BT_3978	Cardiolipin synthase	0.0305	0.273	0.98	0.784	17867.7
BT_0148	Hemolysin	-0.77	-0.26	0.292	0.809	17860.8
BT_4204	Uncharacterized protein	0.296	0.181	0.823	0.918	17838.4
BT_0379;BT_0599	UDP-glucose 6-dehydrogenase	-0.543	-1.99	0.463	0.00564	17745.7
susE	Outer membrane protein SusE	-1.03	-0.805	0.212	0.406	17711.7
prfA	Peptide chain release factor 1	0.507	-0.067	0.455	0.958	17690.6
BT_2676	Outer membrane protein beta-barrel domain-containing protein	0.621	0.856	0.472	0.339	17689.8
BT_2837	2-oxoglutarate synthase subunit korB	-0.315	0.173	0.734	0.887	17687.7
BT_2501	Penicillin-binding protein	0.615	0.41	0.819	0.902	17687.4
BT_2451	Pyrogenic exotoxin B	0.885	0.144	0.173	0.895	17651.3
BT_4364	DUF4105 domain-containing protein	-0.295	0.0213	0.755	0.99	17642.3
BT_4489	Lipoprotein	-0.126	-0.0888	0.871	0.937	17636.7
BT_2361	HTH cro/C1-type domain-containing protein	-0.607	-0.0974	0.686	0.973	17632.4
BT_4336	Thioredoxin reductase	0.126	0.234	0.871	0.784	17583.6
BT_0739	Outer membrane protein beta-barrel domain-containing protein	2.18	2.1	0.149	0.187	17580.5
polA	DNA polymerase I	0.0601	-0.0419	0.951	0.976	17567.6
BT_1474	Ribosomal protein S6 modification protein-related protein	-0.837	-0.00729	0.303	0.996	17518.7
BT_4242	Transporter	-0.276	-0.558	0.828	0.634	17502.8
BT_4538	site-specific DNA-methyltransferase (adenine-specific)	0.209	-0.0645	0.833	0.964	17500
BT_1851	TPR-repeat-containing protein	5.14	6.94	0.000448	9.81e-05	17500
BT_1769	Alpha-1,2-mannosidase	-0.606	-0.00446	0.527	0.997	17479.5
tatC	Sec-independent protein translocase protein TatC	-0.239	-0.463	0.848	0.698	17475.1
BT_2683	Periplasmic protein	-0.0413	0.321	0.982	0.86	17466.5
BT_2159	Oxidoreductase	-0.355	0.132	0.894	0.978	17465.5
BT_1084	DUF4923 domain-containing protein	-0.101	-0.261	0.926	0.809	17456.2
BT_4218	PhoH-like protein	-0.243	-0.4	0.714	0.546	17451.1
BT_1662	Molybdenum transport ATP-binding protein	-0.181	0.224	0.822	0.795	17435.9
susR	Regulatory protein SusR	-0.128	-0.202	0.892	0.836	17422.3
BT_3563	Endonuclease	0.397	0.305	0.734	0.83	17404.8
BT_2224	RDD family-like membrane protein	-0.627	-0.36	0.236	0.588	17382.6
BT_0681	histidine kinase	0.682	0.926	0.622	0.532	17377.9
BT_0747	Phosphatidylinositol-4-phosphate 5-kinase	-0.888	-0.176	0.103	0.831	17354.4
BT_2783	Transcriptional regulator	0.113	0.26	0.938	0.846	17279.6
BT_0577	LysM-repeat protein	-0.226	-0.459	0.914	0.83	17079.9
BT_3520	SusD homolog	-0.736	-0.141	0.676	0.963	17058.2
BT_3756	Transcriptional regulator	-0.0113	-0.0857	0.991	0.941	17056.9
BT_0565	Heat shock protein	-0.0201	1.28	0.985	0.065	17031.8
BT_2008	YicC-like family protein	-0.141	-0.0786	0.927	0.975	17026.1
BT_1052	Anti-sigma factor	-0.28	0.187	0.703	0.832	17022.1
BT_4649	DUF4890 domain-containing protein	-0.651	0.462	0.425	0.628	16970.1
BT_0608	Glycoside transferase family 4	0.427	-0.619	0.658	0.533	16956.6
BT_2077	Acetolactate synthase	0.39	-0.162	0.763	0.936	16951.2
BT_1858	2-isopropylmalate synthase	-0.328	-0.2	0.868	0.941	16900.7
BT_3565	TonB-dependent receptor	-0.319	0.394	0.848	0.818	16900.1
BT_0510	Heme biosynthesis protein	-0.564	-0.18	0.33	0.83	16842.4
BT_0773	Alpha-amylase 3	-0.491	-0.339	0.516	0.718	16599.9
BT_3006	Regulator of chromosome condensation, RCC1	-0.602	0.155	0.54	0.925	16592.6
BT_p548227	DUF3575 domain-containing protein	-1.69	-1.84	0.187	0.175	16585.9
coaBC	Coenzyme A biosynthesis bifunctional protein CoaBC	0.37	-0.0294	0.85	0.99	16576.2
rlmN	Probable dual-specificity RNA methyltransferase RlmN	0.0919	0.2	0.964	0.935	16559.4
BT_0489	Gluconate aldolase	1.05	1.02	0.609	0.654	16549
BT_1412	Iron-sulfur flavoprotein	1.71	1.85	0.479	0.496	16544
BT_4412	Transglutaminase-like protein	-0.159	0.451	0.893	0.696	16512.9
BT_1931	site-specific DNA-methyltransferase (adenine-specific)	0.274	0.0884	0.776	0.953	16497
BT_1936	FOG: HEAT repeat	-1.02	-3.55	0.552	0.0219	16490.2
BT_4368	Uncharacterized protein	-0.299	0.658	0.823	0.581	16447
BT_0691	DUF3575 domain-containing protein	3.52	2.47	0.0577	0.226	16435.9
ssb	Single-stranded DNA-binding protein	0.283	0.872	0.876	0.601	16407.9
BT_3622	Putative glycosyltransferase TagX	-0.36	-0.0364	0.586	0.981	16363.3
BT_0629	Mn2+ and Fe2+ transport protein	2.47	0.515	0.479	0.933	16362.6
BT_4257	Histidinol-phosphatase	-0.397	-0.223	0.643	0.835	16353.6
BT_0183	Glycoside hydrolase family 23	0.485	0.535	0.594	0.589	16329.3
BT_4187	Exo-poly-alpha-D-galacturonosidase	0.751	1.12	0.743	0.631	16288.2
BT_p548222	Lipoprotein	2.37	2.5	0.372	0.396	16286.5
BT_2153	Fe-S oxidoreductase	-0.486	-0.573	0.654	0.608	16215.8
glsA	Glutaminase	1.03	1.11	0.734	0.744	16193.5
BT_3787	IPT/TIG domain-containing protein	-0.15	-0.0418	0.942	0.989	16174.7
fucI	L-fucose isomerase	0.52	1.08	0.848	0.654	16012
BT_2034	Two-component system response regulator	0.106	-0.683	0.926	0.465	16003.3
BT_1728	RNA polymerase ECF-type sigma factor	-0.712	-0.538	0.23	0.458	15991.1
BT_3715	NigD-like protein	-0.362	0.656	0.705	0.495	15966.2
BT_3449	Probable peptidoglycan glycosyltransferase FtsW	0.0972	0.181	0.913	0.836	15872.7
BT_3519	SusC homolog	-2.88	-0.734	0.426	0.894	15826.3
BT_3921	TonB exported protein	1.35	1.43	0.426	0.451	15825.1
BT_1999	Anaerobic ribonucleoside-triphosphate reductase-activating protein	3.08	3.23	0.0611	0.0615	15807.7
BT_1485	DUF5106 domain-containing protein	0.689	0.0783	0.688	0.982	15794.9
BT_2156	Sugar phosphate isomerase/epimerase	-0.276	0.13	0.713	0.896	15792
BT_3732	SRPBCC family protein	0.094	0.559	0.96	0.679	15783
purE	N5-carboxyaminoimidazole ribonucleotide mutase	-1.74	-0.338	0.463	0.936	15777.1
asnA	Aspartate--ammonia ligase	-0.00992	-0.122	0.991	0.896	15768.4
BT_4627	site-specific DNA-methyltransferase (adenine-specific)	-0.131	-0.166	0.956	0.949	15683.4
BT_2997	DUF4136 domain-containing protein	0.358	0.34	0.693	0.743	15679.1
BT_2328	DUF3800 domain-containing protein	1.94	1.88	0.156	0.194	15663
BT_1833	histidine kinase	-0.0661	0.213	0.951	0.818	15612.4
BT_3122	Transcriptional regulator	0.813	-0.529	0.684	0.83	15466.5
BT_2085	Succinyl-diaminopimelate desuccinylase	-0.223	0.178	0.834	0.883	15396.3
hisB	Histidine biosynthesis bifunctional protein HisB	0.257	-0.588	0.755	0.47	15389.7
BT_2509	Transcriptional regulator	2.9	2.41	0.463	0.591	15373.2
ychF	Ribosome-binding ATPase YchF	0.359	0.0203	0.565	0.989	15361.2
BT_3933	Chorismate mutase/prephenate dehydratase (TyrA)	0.899	-0.176	0.799	0.979	15341.2
hutI	Imidazolonepropionase	-0.761	0.293	0.167	0.699	15334.6
BT_0657	DNA 3'-5' helicase	-0.0552	-0.102	0.962	0.939	15270.6
BT_3808	Nucleotidyltransferase family protein	0.232	0.397	0.914	0.86	15161.6
BT_1144	DUF3298 domain-containing protein	-0.284	-0.124	0.822	0.941	15158.5
mnmG	tRNA uridine 5-carboxymethylaminomethyl modification enzyme MnmG	0.109	-0.294	0.907	0.744	15116.1
BT_3639	ThiF family protein, putative dinucleotide-utilizing enzyme involved in molybdopterin and thiamine biosynthesis	0.138	0.479	0.914	0.675	15093.1
rimP	Ribosome maturation factor RimP	-0.0704	-1.59	0.982	0.521	15083.7
BT_4593	YbbR-like domain-containing protein	-0.0914	-0.0343	0.921	0.982	15068.9
BT_4678	L-serine dehydratase	-0.109	-0.157	0.93	0.917	14995
BT_2578	Beta-lactamase-like protein	-1.26	-0.156	0.0663	0.896	14936.7
BT_1075	Two-component system sensor protein, but no histidine kinase domain	-2.56	-1.51	0.0103	0.135	14929.4
BT_1242	ABC transporter ATP-binding protein	0.336	-0.0252	0.659	0.989	14927.9
BT_3630	Lipoprotein	-0.518	0.257	0.455	0.781	14897.9
dxr	1-deoxy-D-xylulose 5-phosphate reductoisomerase	-0.0712	-0.199	0.94	0.818	14811
BT_3331	SusD homolog	-0.112	1.34	0.982	0.755	14811
BT_1975	tRNA nucleotidyltransferase	-0.0446	-0.202	0.971	0.848	14785.9
BT_0137	Acetyl-CoA carboxylase-like protein	0.322	-0.763	0.955	0.883	14783
BT_0832	phosphoserine phosphatase	1.59	1.13	0.42	0.628	14770.7
purT	Formate-dependent phosphoribosylglycinamide formyltransferase	-0.389	-0.209	0.85	0.939	14764.2
BT_0692	Calcineurin superfamily phosphohydrolase	-0.524	-1.03	0.463	0.119	14716
BT_4325	Efflux ABC transporter, permease protein	3.18	1.88	0.108	0.447	14708.9
BT_2777	Dynamin N-terminal domain-containing protein	1.77	2.21	0.374	0.28	14650.5
BT_4399	Lactonase family protein	0.474	-0.262	0.872	0.953	14632.4
BT_1370	NAD dependent nucleotide-diphosphate-sugar epimerase	-0.613	-0.771	0.601	0.542	14619.3
BT_3840	RNA-binding protein rbpA	2.45	2.42	0.303	0.38	14562.4
BT_0163	Outer membrane protein	1.13	1.06	0.593	0.659	14528.6
BT_3515	Putatuve glycosylhydrolase	0.452	0.771	0.637	0.42	14511.4
BT_0426	4Fe-4S ferredoxin, iron-sulfur binding-like protein	-0.182	-0.135	0.85	0.913	14501.8
panC	Pantothenate synthetase	2.35	3.3	0.493	0.368	14500.8
cysC	Adenylyl-sulfate kinase	-0.358	-0.185	0.581	0.83	14485.4
BT_2098	Fe3+ ABC transporter, periplasmic iron-binding protein	0.449	0.286	0.541	0.755	14469.3
serC	Phosphoserine aminotransferase	1.25	0.795	0.624	0.807	14469.1
BT_1811	MerR HTH family regulatory protein	1.77	0.904	0.107	0.521	14423.7
BT_1615	Aminoacyl-histidine dipeptidase	0.485	0.233	0.481	0.806	14411
rpmA	Large ribosomal subunit protein bL27	-0.954	-0.859	0.593	0.676	14410
aroQ	3-dehydroquinate dehydratase	0.689	0.39	0.468	0.744	14399.7
BT_0138	histidine kinase	-0.0884	-0.212	0.962	0.919	14362.8
BT_4111	histidine kinase	-0.672	-0.439	0.238	0.541	14329.5
BT_0542	tRNA/rRNA methyltransferase, SpoU-like protein	1.04	1.24	0.676	0.636	14290.7
BT_0599	UDP-glucose 6-dehydrogenase	0.525	-1.12	0.432	0.069	14289.3
BT_2119	Transmembrane protein, possibly involved in transport	1.21	1.85	0.556	0.391	14278.3
BT_1665	DUF4286 family protein	0.0431	1.27	0.991	0.654	14268.5
BT_3773	Alpha-1,2-mannosidase, putative	-0.491	-0.294	0.494	0.744	14245.2
BT_2479	Iron-regulated protein A	-0.859	0.746	0.43	0.546	14232.3
BT_0106	Riboflavin biosynthesis protein RibD-like protein	1.17	1.28	0.67	0.665	14149.2
BT_2757	L-asparaginase II	2.5	1.11	0.0157	0.37	14147
chuR	Serine-type anaerobic sulfatase-maturating enzyme	-0.229	-0.294	0.834	0.802	14125.1
BT_1369	DUF4348 domain-containing protein	0.666	0.0641	0.548	0.98	14067.5
BT_2624	DUF4361 domain-containing protein	-0.679	-1.39	0.187	0.01	14062.8
BT_2083	Lipocalin-like domain-containing protein	0.555	-0.704	0.893	0.883	14035.7
BT_3434	Acyloxyacyl hydrolase	-0.649	-0.808	0.633	0.567	14025.8
BT_4590	DUF3276 family protein	0.299	0.794	0.825	0.519	14018.2
BT_3080	Cysteine synthase	0.178	1.22	0.94	0.496	14013.3
BT_1058	histidine kinase	0.131	0.317	0.87	0.682	13941.9
BT_2812	Alkyl hydroperoxide reductase C	-0.259	-0.733	0.819	0.465	13927.3
BT_4398	TPR domain-containing protein	-0.351	-0.619	0.742	0.552	13915.3
BT_0683	Alpha-glucosidase	-2.04	0.761	0.405	0.822	13879.7
BT_3433	Uncharacterized protein	-0.235	0.616	0.717	0.284	13840.6
BT_4337	beta-N-acetylhexosaminidase	-0.276	-0.0772	0.851	0.976	13836.4
BT_2099	Fe3+ ABC transporter, permease	2.8	1.72	0.501	0.744	13784.8
BT_2628;BT_3786	histidine kinase	0.598	0.49	0.695	0.786	13777.7
BT_1219	Peroxidase family protein	0.392	0.0576	0.749	0.982	13740
BT_2832	Rhomboid family protein	0.179	-0.0176	0.876	0.99	13733.9
BT_0989	histidine kinase	1.62	-0.0782	0.557	0.989	13728.8
BT_0181	NADH dehydrogenase/NAD(P)H nitroreductase	0.148	0.905	0.972	0.814	13728.4
BT_3566	Glycoamylase-like domain-containing protein	1.37	-0.306	0.55	0.939	13720.9
BT_0561	ABC transport system, lipoprotein	1.31	1.96	0.714	0.589	13717.9
BT_3846	Peptidyl-prolyl cis-trans isomerase	-0.0461	-0.158	0.98	0.934	13709.7
xylA	Xylose isomerase	2.52	3.25	0.481	0.396	13693
BT_2782	Long-chain-fatty-acid--CoA ligase	0.814	0.294	0.693	0.926	13673
leuB	3-isopropylmalate dehydrogenase	0.676	0.183	0.41	0.882	13626.9
BT_2154	Long-chain-fatty-acid--CoA ligase	0.854	0.499	0.275	0.608	13616.1
BT_1661	histidine kinase	-0.484	-0.373	0.689	0.801	13518.9
BT_1838	Alanyl dipeptidyl peptidase	0.327	1.26	0.951	0.784	13516.7
BT_4046	AAA-ATPase-like domain-containing protein	0.116	-0.00258	0.96	0.999	13496.8
BT_0631a	Winged helix-turn-helix domain-containing protein	0.244	0.143	0.965	0.988	13482.6
BT_3467	Putatuve glycosylhydrolase	2.56	1.54	0.504	0.746	13481.7
BT_1376	ATP-binding protein involved in cell division	-0.341	-0.028	0.666	0.988	13464.8
BT_3082	2,6-beta-D-fructofuranosidase	-0.307	0.907	0.863	0.557	13404.3
BT_0445	Endoglucanase E (EGE)	-0.588	0.24	0.569	0.87	13391.7
BT_3427	DUF3109 family protein	-0.456	-0.0878	0.385	0.925	13386.9
BT_4348	Anti-sigma factor	1.13	2.48	0.746	0.467	13386.4
BT_4554	Uridine phosphorylase	-0.329	1.32	0.93	0.685	13375.1
BT_1971	Catalase	-0.127	0.25	0.893	0.803	13346.8
murD	UDP-N-acetylmuramoylalanine--D-glutamate ligase	-0.337	-0.223	0.745	0.86	13337.5
BT_0774	Conserved protein with a conserved patatin-like phospholipase domain	0.185	0.309	0.858	0.779	13298.6
BT_p548229	Fimbrillin family protein	-2.23	-1.56	0.0501	0.209	13240.5
BT_2658	Fimbrial subunit protein C-terminal domain-containing protein	0.296	-1.89	0.967	0.771	13186.6
murQ	N-acetylmuramic acid 6-phosphate etherase	0.0542	-0.0826	0.963	0.953	13173.3
BT_3158	Galactose-binding-like protein	-0.338	-0.111	0.734	0.941	13173
BT_3271	SusC homolog	3.12	0.45	0.219	0.926	13139.5
BT_1372	DUF2721 domain-containing protein	-0.0359	-0.0582	0.985	0.984	13134.5
BT_3210	Cell division protein FtsX	0.0804	-0.975	0.982	0.761	13104.4
BT_1238	RNA binding protein with S1 RNA-binding domain	-0.401	-0.0913	0.631	0.945	13086.1
BT_0655	Superoxide dismutase	0.525	-0.0978	0.834	0.982	13070.2
purD	Phosphoribosylamine--glycine ligase	-0.271	-0.148	0.85	0.939	13040.5
BT_2252	Multidrug efflux membrane fusion protein	-1	0.0802	0.676	0.988	13027.6
BT_3686	Neuraminidase	-1.79	-0.759	0.00888	0.313	13009.5
BT_4682	Glycoside hydrolase family 95	-1.49	-0.355	0.017	0.671	12997.6
BT_3790	DUF1735 domain-containing protein	-0.853	-0.696	0.292	0.475	12997.1
pepT	Peptidase T	-0.836	-0.285	0.264	0.797	12980.8
BT_3937	TPR domain-containing protein	-0.00851	0.669	0.995	0.722	12979.1
BT_3148	DUF6562 domain-containing protein	-0.21	-0.59	0.85	0.548	12931.9
BT_3097	histidine kinase	-0.21	0.454	0.799	0.552	12878
BT_4669	DUF5114 domain-containing protein	-0.0651	-0.304	0.967	0.832	12874.7
BT_0356	Aldose 1-epimerase	0.88	1.3	0.684	0.548	12874.3
BT_2622	Xylan alpha-1,2-glucuronidase	0.669	-0.0224	0.581	0.99	12834.6
BT_2417	Permease	-0.335	-0.0661	0.704	0.964	12817.1
BT_3399	Zinc protease	0.33	0.245	0.803	0.877	12812.1
BT_4377	Tetratricopeptide repeat protein	-0.255	-1.27	0.947	0.656	12804.8
BT_1820	Pyruvate dehydrogenase	-0.0525	0.919	0.979	0.493	12775.7
BT_3410	UPF0145 protein BT_3410	-0.739	0.625	0.487	0.609	12760.8
BT_3967	Two-component system sensor protein histidine kinase	0.171	-0.0584	0.831	0.963	12728.5
BT_4488	DNA-(apurinic or apyrimidinic site) lyase	-0.108	-0.0748	0.926	0.963	12690.8
BT_4670	SusD homolog	-0.0695	-0.118	0.964	0.95	12642.2
hsdM	Type I restriction enzyme BthVORF4518P methylase subunit	0.624	0.29	0.515	0.82	12641.9
BT_3980	DUF3822 family protein	0.00571	-0.158	0.995	0.932	12635.4
map	Methionine aminopeptidase	-1.22	-0.656	0.0577	0.403	12630.9
menB	1,4-dihydroxy-2-naphthoyl-CoA synthase	0.909	1.05	0.659	0.628	12620.1
BT_4211	Phosphoribosylformylglycinamidine cyclo-ligase	0.728	0.185	0.422	0.893	12604.2
BT_1837	GTP-binding protein, putative GTPase	0.143	0.343	0.882	0.722	12562.1
BT_2267	Integrase protein	0.599	-0.0254	0.575	0.99	12504.6
BT_2549	Carboxypeptidase	-0.819	-0.328	0.236	0.736	12495.3
BT_2629	Alpha-1,2-mannosidase	-0.69	-0.174	0.479	0.915	12490.4
ilvD	Dihydroxy-acid dehydratase	-0.221	-0.152	0.746	0.852	12473.5
BT_0246	Integral membrane protein, with calcineurin-like phosphoesterase domain	-0.32	-0.376	0.755	0.744	12346.6
BT_1200	DUF4251 domain-containing protein	1.02	-1.08	0.811	0.818	12340.7
BT_4054	Transcriptional regulator	-0.187	-1.34	0.893	0.2	12333.4
BT_p548204	SprT-like domain-containing protein	-0.0168	-0.598	0.987	0.449	12316.7
BT_1666	Hydrolase, haloacid dehalogenase-like hydrolase	-8.82e-05	0.218	1	0.846	12299.7
BT_1176	Glycoside transferase family 2	-0.195	-0.0742	0.869	0.97	12284.5
BT_3979	Methyltransferase	0.0352	-0.0799	0.981	0.967	12278.2
BT_1410	Metallo-beta-lactamase	0.237	-0.244	0.778	0.802	12276.8
BT_0822	Metallo-beta-lactamase superfamily hydrolase	-0.354	0.278	0.656	0.772	12221.4
BT_1240	Leucine-rich repeat domain-containing protein	0.721	-0.907	0.848	0.818	12182
argF'	N-succinylornithine carbamoyltransferase	-0.0662	0.77	0.987	0.848	12179.1
BT_1080	Transmembrane protein	0.536	-0.944	0.882	0.809	12143.4
BT_1104	Small heat shock protein	-0.605	0.662	0.656	0.649	12140.1
BT_4629	Transmembrane protein	-0.0552	-0.41	0.964	0.688	12069.5
BT_0888	AMP nucleosidase	0.128	-0.0754	0.937	0.976	12013.8
BT_3855	SusD homolog	-1.84	-0.471	0.338	0.873	12004
BT_0701	ATPase/kinase	0.576	1.26	0.833	0.605	11988.3
BT_2439	beta-N-acetylhexosaminidase	0.354	0.584	0.822	0.708	11890.1
BT_3522	Concanavalin A-like lectin/glucanase	0.215	0.249	0.951	0.95	11880.8
BT_3036	SusC homolog	0.0584	0.141	0.98	0.963	11855.8
BT_p548235	Fido domain-containing protein	0.484	0.451	0.524	0.596	11841.7
BT_3342	DUF3108 domain-containing protein	-1.28	-0.509	0.253	0.744	11835.3
BT_4344	DUF4011 domain-containing protein	0.0603	0.367	0.958	0.652	11824.5
BT_2067	NADH:flavin oxidoreductase	-0.0489	0.458	0.962	0.528	11807.9
BT_1700	AAA-ATPase-like domain-containing protein	0.423	0.163	0.62	0.891	11804.8
BT_p548205	Replication protein B	-0.221	-0.159	0.798	0.876	11804.4
BT_0371	Glucose/galactose transporter	-0.646	1.73	0.892	0.71	11801.6
radA	DNA repair protein RadA	0.271	0.411	0.749	0.634	11755.8
dnaA	Chromosomal replication initiator protein DnaA	-0.159	-0.538	0.871	0.548	11755.4
BT_1175	Glycosyltransferase family 1 protein	0.43	0.186	0.565	0.852	11746.6
BT_3049	histidine kinase	-0.669	-0.295	0.402	0.788	11736
BT_4519	DUF1016 domain-containing protein	-0.71	-0.503	0.616	0.774	11729.4
BT_4044	Dolichol-P-glucose synthetase	2.41	0.571	0.556	0.936	11700.8
BT_1308	Clostripain-related protein	1.18	0.77	0.593	0.786	11693.2
proC	Pyrroline-5-carboxylate reductase	0.231	0.383	0.75	0.598	11691.1
BT_3633	SusC homolog	0.594	0.829	0.623	0.521	11679.1
BT_1523	Phosphatidylinositol phosphate synthase	0.101	-1.06	0.98	0.766	11675.1
frr	Ribosome-recycling factor	1.35	1.45	0.473	0.495	11627.5
BT_1792	Cell surface protein	0.698	0.524	0.548	0.718	11615.5
ribH	6,7-dimethyl-8-ribityllumazine synthase	1.66	1.9	0.471	0.457	11595.3
BT_0921	Translocation/assembly module TamB	-0.187	0.172	0.86	0.891	11588.4
BT_1479	ABC transporter ATP-binding protein	0.362	0.323	0.713	0.781	11581.7
BT_1149	Type II restriction enzyme HpaII	0.319	0.131	0.659	0.896	11580
BT_4462	Phospholipid/glycerol acyltransferase domain-containing protein	-0.997	0.633	0.558	0.774	11568
BT_1407	Activator of (R)-2-hydroxyglutaryl-CoA dehydratase	-1.05	-1.1	0.48	0.521	11549.3
BT_1229	Uncharacterized transporter BT_1229	0.589	0.0984	0.812	0.982	11544.7
BT_1217	Two-component system response regulator	3.92	2.46	0.107	0.396	11511.1
BT_3072	Collagenase	-0.256	-0.351	0.713	0.619	11483.1
BT_0182	Osmo-regulated proline transporter (Na+/proline symporter)	-0.572	-1.78	0.834	0.451	11461.2
BT_1634	Aminoglycoside phosphotransferase	0.468	0.65	0.708	0.608	11413.6
BT_4331	Methyltransferase	-0.256	0.227	0.729	0.799	11373.1
BT_0560	Outer membrane efflux protein	1.24	0.543	0.12	0.592	11363.1
BT_0751	Efflux pump component protein	1.55	0.0398	0.478	0.99	11324.9
BT_3820	DNA-directed DNA polymerase	-0.0312	0.255	0.98	0.809	11315.9
BT_1433	Oxidoreductase	-0.356	0.413	0.729	0.718	11314.2
BT_4098	Trk system potassium uptake protein TrkA	-0.106	0.278	0.9	0.743	11306.6
BT_0562	ABC transporter ATP-binding protein	1.81	0.605	0.503	0.875	11265.5
BT_3226	Uroporphyrinogen-III synthase HemD, putative	-0.104	0.235	0.907	0.801	11252.7
BT_3314	Thermostable beta-glucosidase B	0.0732	-0.0459	0.962	0.982	11249.9
BT_0878	ABC transporter, ATP-binding protein	-0.0359	0.507	0.975	0.533	11243.6
BT_2833	Endonuclease/exonuclease/phosphatase-like protein	0.0537	-0.109	0.972	0.95	11239.2
BT_3464	Peptidase	-0.622	0.212	0.656	0.924	11218.8
BT_4010	ParB/Sulfiredoxin domain-containing protein	0.0768	0.178	0.928	0.832	11209.3
BT_3476	IPT/TIG domain-containing protein	-1.04	-1.15	0.281	0.269	11201.2
BT_1196	Pyruvate carboxylase subunit B	-0.207	0.597	0.848	0.529	11184.9
BT_2440	5'-nucleotidase	-0.0285	1.12	0.994	0.746	11184.9
BT_4404	SusC homolog	0.704	-0.693	0.852	0.874	11146
BT_2151	Glycoside transferase family 2	-0.458	-0.587	0.548	0.482	11144.4
BT_1492	Tyrosine phenol-lyase	0.195	0.543	0.855	0.568	11132.8
BT_0379	UDP-glucose 6-dehydrogenase	-0.88	-2.15	0.487	0.063	11129
BT_3814	Cell shape-determining protein MreC	-0.536	-0.512	0.712	0.75	11108.4
BT_3994	Alpha-1,2-mannosidase	-0.71	-0.418	0.714	0.862	11049.7
BT_2957	Transcriptional regulator	0.701	0.491	0.391	0.612	11040.9
thiL	Thiamine-monophosphate kinase	-0.0242	-0.278	0.98	0.718	11023.7
pyrD	Dihydroorotate dehydrogenase B (NAD(+)), catalytic subunit	-0.399	0.201	0.729	0.896	11005.9
BT_3890	Exodeoxyribonuclease 7 large subunit	-0.527	-0.468	0.473	0.569	10995.7
BT_2100	ABC transporter, ATP-binding protein	0.209	-0.221	0.863	0.874	10982.7
BT_3392	Nitroreductase	1.91	1.33	0.227	0.503	10973.3
BT_3649	Modulator of DNA gyrase	-1.66	0.492	0.309	0.835	10958
BT_2205	Protein with phospholipase A2, active site	0.0385	-0.488	0.98	0.718	10953.1
kduI1	4-deoxy-L-threo-5-hexosulose-uronate ketol-isomerase 1	-0.543	-0.146	0.41	0.882	10932
murA	UDP-N-acetylglucosamine 1-carboxyvinyltransferase	-0.141	0.153	0.876	0.889	10929
BT_4300	Transcription regulator, CRP family	-0.346	0.239	0.671	0.814	10920.5
rlmF	Ribosomal RNA large subunit methyltransferase F	0.403	-0.106	0.656	0.94	10893.3
BT_0030	SusD homolog	0.991	-1.8	0.463	0.154	10893.1
pgl	6-phosphogluconolactonase	0.517	0.75	0.442	0.249	10867.1
BT_1303	Auto-transporter adhesin head GIN domain-containing protein	-0.88	-0.618	0.187	0.451	10852.8
BT_3294	Alpha-glucosidase	0.75	0.842	0.459	0.451	10838.1
BT_1393	4-carboxymuconolactone decarboxylase	0.897	1.01	0.612	0.589	10829.4
BT_4114	SusC homolog	-0.0871	0.173	0.955	0.913	10828.1
BT_2981	Uncharacterized protein	-1.24	-1.35	0.796	0.801	10799.2
BT_3969	Cation efflux system protein, AcrB/AcrD/AcrF family protein	-0.369	-0.0712	0.749	0.974	10796.3
BT_1250	TolC family protein	3.86	2.49	0.238	0.542	10774.4
BT_4713	Glycoside hydrolase family 29	0.342	0.66	0.669	0.391	10771
BT_1871	Retaining alpha-galactosidase	-2.77	-3.08	0.0027	0.00117	10769.7
BT_2127	Beta-phosphoglucomutase	0.42	0.216	0.487	0.791	10757.2
BT_0285	TolQ-type transport protein	0.177	0.458	0.866	0.64	10747.3
rimO	Ribosomal protein uS12 methylthiotransferase RimO	-0.448	0.208	0.479	0.809	10716.4
BT_4458	pyridoxal kinase	0.11	0.0354	0.914	0.984	10692.7
BT_2561	Anti-sigma factor	0.439	1	0.505	0.0973	10641.3
BT_0523	Glycosyltransferase	-0.098	-1.1	0.955	0.321	10630.4
BT_2769	Serine/threonine-protein kinase pknB	0.0368	0.0892	0.987	0.98	10630.2
BT_1642;BT_1700	AAA-ATPase-like domain-containing protein	0.0834	0.319	0.971	0.879	10625.5
BT_0877	Ferredoxin domain containing protein	2.39	3.43	0.221	0.0835	10562.2
BT_4493	Sugar nucleotide epimerase	0.591	0.597	0.524	0.557	10560.7
rbfA	Ribosome-binding factor A	-0.637	-0.478	0.33	0.541	10547.6
BT_4350	Tetrapyrrole methylase family protein/MazG family	-0.112	0.853	0.96	0.58	10509.8
BT_1507	Surface protein	1.22	0.712	0.463	0.736	10503.1
BT_2118	Transporter, AcrB/D/F family	0.175	0.685	0.962	0.83	10498.7
BT_4214	Hydrolase of the alpha/beta superfamily	0.654	0.481	0.734	0.835	10489.9
fcl	GDP-L-fucose synthase	-0.0193	-0.389	0.987	0.718	10478.9
BT_3559	Endonuclease/exonuclease/phosphatase family	0.468	0.769	0.713	0.542	10472
uvrC	UvrABC system protein C	-0.113	0.0202	0.893	0.989	10458.7
BT_2233	DUF4834 family protein	0.022	0.155	0.98	0.835	10440.3
BT_0158	Na(+)/H(+) antiporter	-0.15	-1.52	0.962	0.495	10437.7
nadK	NAD kinase	0.134	0.472	0.96	0.83	10428.1
BT_2179	DNA mismatch repair protein	0.0797	-0.458	0.975	0.835	10382
BT_2207	tRNA threonylcarbamoyladenosine biosynthesis protein TsaE	-0.786	-0.245	0.275	0.818	10381.5
BT_3518	Anti-sigma factor	0.458	0.135	0.855	0.976	10376.6
BT_4375	Transcriptional regulator	-0.675	-0.606	0.654	0.722	10371
BT_4598	L-selectin	1.03	0.437	0.165	0.653	10344.8
BT_2072	Aconitate hydratase A	0.398	0.523	0.481	0.391	10328.9
BT_1845	DNA alkylation repair protein	-0.22	-0.147	0.849	0.925	10322.9
BT_2621	O-antigen related protein	-0.266	-1.11	0.748	0.099	10312.5
gmk	Guanylate kinase	-1.02	-0.736	0.173	0.406	10298.8
BT_1318	Signaling protein without kinase domain	-2.48	-1.82	0.0335	0.141	10291.5
BT_2689	TetR transcriptional regulator	0.066	0.784	0.987	0.843	10279.6
BT_4756	Response regulator	-0.236	-0.239	0.798	0.817	10276
mgsA	Methylglyoxal synthase	0.835	0.718	0.639	0.729	10255.4
kduI2	4-deoxy-L-threo-5-hexosulose-uronate ketol-isomerase 2	-0.849	-0.268	0.553	0.903	10249.5
BT_1365	DUF3127 domain-containing protein	0.0358	-0.338	0.982	0.818	10243.7
BT_3529	Aldose 1-epimerase	0.234	2.04	0.967	0.654	10239.6
BT_1540	Transcriptional regulator	0.619	1.1	0.593	0.342	10222.1
BT_3254	Dipeptidyl peptidase IV	-0.854	-0.244	0.35	0.852	10210.4
BT_4501	Ribosomal large subunit pseudouridine synthase A	-0.225	-0.393	0.802	0.654	10210
BT_0887	Type I restriction enzyme R protein N-terminal domain-containing protein	1.14	0.372	0.374	0.836	10209.9
BT_2064	DUF4374 domain-containing protein	-0.222	0.236	0.867	0.879	10186.4
atpF	ATP synthase subunit b	-0.46	-0.0139	0.641	0.992	10165.3
araA	L-arabinose isomerase	-0.175	0.325	0.914	0.843	10153.9
BT_1475	ABC transporter, permease protein	-0.0739	-0.167	0.926	0.83	10153.3
BT_4659	SusD homolog	-0.0826	1.03	0.982	0.743	10125
BT_1072	DUF4251 domain-containing protein	-2.19	-1.54	0.011	0.0727	10083.7
BT_1289	Putrescine transport system permease protein potI	-0.121	-0.446	0.933	0.722	10061.9
uxaB	Altronate oxidoreductase	0.239	0.606	0.825	0.533	10060.7
BT_0927	histidine kinase	-0.0793	-0.471	0.96	0.671	10052.9
BT_0221	ATPase	0.134	-0.129	0.892	0.921	10036.1
BT_2202	Outer membrane protein, probably involved in nutrient binding	1.09	-0.0239	0.558	0.993	10031.5
BT_1731	DUF4924 family protein	0.0919	0.142	0.913	0.875	10021.3
BT_3823	Bacterioferritin-related protein	0.839	0.449	0.268	0.64	10016.5
BT_1777	Glycoside hydrolase family 95	-0.0187	-0.833	0.985	0.194	10011.1
BT_3261	Octaprenyl-diphosphate synthase	-0.113	-0.0689	0.911	0.963	9898.03
BT_0586	Lipoprotein	-0.884	1.6	0.149	0.0127	9887.79
BT_0378	Capsular polysaccharide biosynthesis protein capD	-3.44	-2.56	0.00596	0.0326	9865.1
BT_3302	histidine kinase	-0.861	-0.143	0.17	0.891	9853.93
BT_0170	Conserved membrane protein	2.86	2.06	0.357	0.574	9850.8
BT_2017	Glucose-1-phosphate thymidylyltransferase	0.0105	0.364	0.995	0.879	9827.79
corA	Magnesium transport protein CorA	-0.0975	-0.252	0.937	0.824	9761.39
BT_0240	TPR-repeat-containing protein	-0.616	-0.75	0.281	0.204	9743.06
BT_4540	Type I restriction enzyme MjaXP specificity protein	0.401	-0.131	0.79	0.953	9729.44
BT_3511	DUF3828 domain-containing protein	1.65	1.68	0.497	0.541	9711.06
udk	Uridine kinase	-0.653	-1.19	0.723	0.522	9696.17
BT_1203	UDP-N-acetylglucosamine 2-epimerase	0.125	0.163	0.859	0.83	9686.28
ddl	D-alanine--D-alanine ligase	0.693	0.596	0.707	0.784	9682.85
rsmH	Ribosomal RNA small subunit methyltransferase H	0.0561	-0.00128	0.962	0.999	9662.47
BT_0408	YtxH domain-containing protein	-0.15	0.664	0.968	0.844	9661.46
BT_0549	Thioredoxin	3.18	1.72	0.187	0.568	9639.12
BT_0250	Dihydroorotase (DHOase)	-0.294	0.0766	0.706	0.95	9596.5
BT_1441	DUF4421 domain-containing protein	3.19	1.78	0.479	0.755	9529.4
BT_4112	Fibronectin	0.66	0.705	0.767	0.784	9514.2
mgsA	Methylglyoxal synthase	0.0154	1.22	0.994	0.492	9511.49
BT_3621	Amidase enhancer	1.65	1.44	0.212	0.342	9508.87
BT_3220	TPR-repeat-containing protein	0.0168	0.0916	0.991	0.963	9500.18
BT_0820	Hydrolase	0.0857	-0.0805	0.955	0.964	9487.75
BT_4470	SusC homolog	0.507	1.18	0.586	0.164	9482.35
BT_1114	Exporter protein	2.51	2	0.138	0.28	9438.92
BT_3755	Acetyl-coenzyme A synthetase	0.0519	-0.087	0.971	0.962	9424.33
BT_3275	Zinc-dependent metalloprotease	2.65	2.5	0.274	0.378	9424
BT_1606	Cytochrome C peroxidase	0.923	1.18	0.275	0.18	9382.58
BT_4011	site-specific DNA-methyltransferase (adenine-specific)	0.237	-0.222	0.85	0.875	9370.54
BT_2235	Uncharacterized protein	1.24	-0.806	0.581	0.783	9332.76
BT_3318	Signal peptidase I	0.667	0.768	0.297	0.245	9326.58
BT_4131	Haloacid dehalogenase-like hydrolase	-0.174	0.477	0.967	0.925	9308.14
BT_1009	Dihydroorotate dehydrogenase (quinone)	-0.231	0.164	0.849	0.917	9306.7
BT_3273	DUF4843 domain-containing protein	0.24	-0.305	0.834	0.803	9241.23
BT_1306	ABC transporter ATP-binding protein	-0.399	0.0516	0.6	0.973	9237.93
BT_0417	Putative carbohydrate metabolism domain-containing protein	0.542	1.34	0.68	0.245	9219.08
BT_2007	Gcp-like domain-containing protein	-0.106	0.0598	0.926	0.973	9216.98
BT_1015	Oxidoreductase	1.27	0.733	0.411	0.718	9123.99
BT_4471	SusD homolog	-0.813	-0.848	0.222	0.233	9123.75
BT_4326	ABC transporter ATP-binding protein	4.29	3.47	0.000139	0.00051	9093.74
BT_4402	RNA polymerase ECF-type sigma factor	-0.806	-1.05	0.556	0.492	9088.11
BT_1118	SusD homolog	0.469	0.265	0.825	0.928	9084.71
metAA	Homoserine O-acetyltransferase	0.227	0.356	0.823	0.722	9052.17
BT_2015	Menaquinone biosynthesis protein	-0.115	-1.53	0.975	0.557	9023.38
BT_4536	DUF5655 domain-containing protein	0.117	0.166	0.914	0.891	9018.64
BT_4039	SusC homolog	0.646	3.59	0.848	0.126	9018.16
BT_1258	Acetyltransferase	0.798	0.609	0.559	0.722	8989.23
BT_4696	GNAT family N-acetyltransferase	-0.128	-0.0407	0.894	0.982	8985.15
BT_1235	AraC-type transcription regulator	-0.32	-0.338	0.676	0.693	8975.27
BT_3018	Mechano-sensitive ion channel	0.203	-0.0793	0.797	0.941	8958.65
BT_0613	Membrane protein involved in polysaccharide export	1.6	-0.377	0.686	0.953	8943.44
BT_1818	DUF6249 domain-containing protein	3.86	3.42	0.00888	0.0216	8934.34
BT_3951	histidine kinase	-0.594	0.307	0.559	0.822	8933.79
BT_4382	DUF4831 family protein	-0.431	0.155	0.628	0.906	8928.9
pfkA3	ATP-dependent 6-phosphofructokinase 3	0.0596	-0.0566	0.967	0.98	8919.92
BT_1567	Probable queuosine precursor transporter	-0.193	-1.43	0.951	0.529	8918.99
BT_2676a	Uncharacterized protein	1.02	-0.127	0.722	0.982	8898.84
BT_1330	HdeD family acid-resistance protein	0.301	-1.55	0.916	0.529	8882.89
BT_1071	N-acetyltransferase domain-containing protein	-0.251	-0.0836	0.822	0.962	8882.06
BT_1363	DNA Pol III Epsilon Chain	0.0916	-0.25	0.907	0.743	8875.4
BT_0612	Aminotransferase	0.94	-1.04	0.33	0.317	8868.58
BT_1578	Metal dependent hydrolase	0.316	0.617	0.656	0.37	8855.33
BT_2503	DUF4476 domain-containing protein	0.309	1.66	0.817	0.0896	8855.02
BT_1163	Outer membrane protein	1.49	0.519	0.558	0.889	8829.24
ppk	Polyphosphate kinase	0.031	0.41	0.98	0.622	8814.44
BT_0490	Uncharacterized protein	-0.0951	-1.35	0.98	0.598	8774.82
BT_4666	K+ uptake system protein	-0.413	0.611	0.556	0.403	8773.93
BT_1006	Nitroreductase	-0.275	0.51	0.85	0.721	8765.5
BT_0970	D-ribitol-5-phosphate phosphatase	1.63	-0.247	0.397	0.941	8764.51
trpB	Tryptophan synthase beta chain	0.0254	-0.456	0.983	0.647	8762.54
BT_1730	dTDP-4-dehydrorhamnose reductase	0.747	1.07	0.67	0.548	8761.78
BT_4697	Transcriptional regulator	0.281	0.979	0.915	0.685	8741.6
BT_0295	ABC transporter ATP-binding protein	0.251	0.865	0.85	0.465	8733.85
BT_1403	1-deoxy-D-xylulose-5-phosphate synthase	-0.384	-0.154	0.566	0.871	8722.75
BT_0631	C_GCAxxG_C_C family protein	-0.0336	0.175	0.973	0.839	8707.56
BT_3555	Membrane protein	0.527	0.0538	0.456	0.971	8696.34
BT_3927	Nucleotide modification associated domain-containing protein	-1.06	-1.14	0.21	0.203	8686.21
BT_2353	DUF262 domain-containing protein	0.0224	-0.306	0.99	0.835	8669.02
BT_0722	Lysine exporter LysO family protein	0.127	-0.324	0.893	0.729	8653.29
BT_0428	Phenylacetate-coenzyme A ligase	-0.283	0.602	0.893	0.786	8650.4
BT_2776	DUF697 domain-containing protein	-0.378	-0.609	0.714	0.552	8642.15
BT_1054	DNA 3'-5' helicase	0.259	0.933	0.955	0.809	8639.21
BT_4250	RNA polymerase ECF-type sigma factor	0.941	-0.046	0.745	0.99	8628.13
BT_0355	Na+/glucose cotransporter	0.436	0.368	0.864	0.914	8604.24
BT_2915	Secreted protein	-0.0588	-0.16	0.949	0.839	8592.16
BT_2201	SusD homolog	-0.764	0.22	0.851	0.976	8566.77
BT_1675	Conserved protein, with a conserved TPR domain	-0.013	0.448	0.992	0.645	8552.9
BT_3991	Alpha-1,2-mannosidase	-0.994	0.0454	0.11	0.976	8548.26
proB	Glutamate 5-kinase	-0.0535	-0.266	0.983	0.932	8531.97
BT_4677	Putative beta-lactamase-inhibitor-like PepSY-like domain-containing protein	1.35	0.657	0.303	0.718	8508.5
BT_0808	Signal peptidase	0.108	-0.938	0.977	0.744	8504.67
BT_2058	Isoprenyl synthetase	0.665	1.22	0.703	0.481	8496.28
BT_3332	SusC homolog	0.333	0.73	0.923	0.831	8469.08
BT_2366	Regulatory protein	0.107	-0.192	0.96	0.933	8443.1
BT_4347	RNA polymerase ECF-type sigma factor	-0.761	-0.414	0.149	0.533	8440.29
BT_2944	UDP-N-acetylglucosamine 2-epimerase (non-hydrolyzing)	-0.362	-0.431	0.749	0.733	8396.64
BT_4391	Metalloendopeptidase	1.16	1.2	0.578	0.603	8394.77
BT_3625	DUF4857 domain-containing protein	-2.16	0.546	0.0315	0.705	8361.06
BT_0777	Transmembrane protein	1.91	0.4	0.639	0.953	8356.42
BT_2168	Heme chaperone HemW	0.848	-0.49	0.669	0.839	8354.33
BT_3815	Membrane protein	1.03	0.926	0.522	0.608	8351.09
BT_1326	TPR domain-containing protein	-0.399	0.0409	0.659	0.982	8307.16
BT_3152	ATP-dependent DNA helicase	1.53	0.816	0.221	0.608	8285.69
BT_4668	Arabinogalactan endo-beta-1,4-galactanase	-0.463	0.494	0.871	0.883	8281.55
priA	Primosomal protein N'	-0.0425	0.668	0.991	0.83	8240.29
BT_1453	L-lactate permease	0.986	1.23	0.505	0.451	8239.73
glaA	Alpha-1,3-galactosidase A	-0.182	-0.592	0.863	0.533	8229.97
BT_2402	Phosphoglycerate mutase	-0.765	-0.317	0.398	0.803	8201.72
BT_2270	UPF0056 inner membrane protein	-0.475	-0.434	0.775	0.822	8187.01
BT_2407	NAD-utilizing dehydrogenase	-0.476	0.502	0.676	0.693	8185.97
mnmA3	tRNA-specific 2-thiouridylase MnmA 3	2.79	1.06	0.479	0.839	8160.08
BT_0630	Exodeoxyribonuclease	-0.342	0.519	0.558	0.396	8136.18
BT_3380	Membrane protein	1.22	0.611	0.741	0.905	8125.42
BT_2521	RNA polymerase sigma-54	1.06	0.927	0.451	0.552	8123.57
BT_3687	Glycosyl hydrolase, family 88	-0.268	0.836	0.881	0.608	8119.52
BT_3628	Peptidase	-1.41	-0.446	0.076	0.688	8118.51
murB	UDP-N-acetylenolpyruvoylglucosamine reductase	-1.6	-1.08	0.522	0.722	8106.41
BT_3329	DUF4988 domain-containing protein	-1.03	-1.1	0.187	0.185	8080.33
BT_4487	Membrane-bound lytic murein transglycosylase	-0.396	0.61	0.556	0.39	8078.86
BT_0400	Tyrosine-protein kinase in capsular polysaccharide biosynthesis region	-3.03	-2.59	0.0286	0.0717	8055.63
hisC	Histidinol-phosphate aminotransferase	0.77	0.666	0.659	0.743	8055.41
BT_0588	Multidrug-efflux transporter	0.485	-0.107	0.714	0.963	8046.17
BT_3163	Alpha-glucosidase, putative	0.638	1.14	0.771	0.596	8021.53
BT_4514	Lambda repressor-like, DNA-binding protein	-0.21	-0.232	0.891	0.896	8012.6
BT_2681	Alginate O-acetylation protein	-1.17	-2.1	0.586	0.321	7981.52
BT_2082	Outer membrane protein beta-barrel domain-containing protein	-0.159	-0.141	0.917	0.941	7973.32
BT_1205	ATPase, AAA family	-0.5	0.441	0.714	0.784	7967.77
BT_3853	Transmembrane protein	-0.274	0.146	0.772	0.914	7967.45
hisG	ATP phosphoribosyltransferase	-0.733	-1.11	0.203	0.0551	7962.28
BT_0821	Permease	0.471	-0.612	0.905	0.891	7953.54
BT_0955	RND efflux pump membrane fusion protein barrel-sandwich domain-containing protein	0.847	0.0988	0.645	0.98	7937.01
BT_3552	Peptide chain release factor RF-2	0.573	1.24	0.799	0.552	7925.26
BT_0734	TonB-dependent receptor	0.949	1.2	0.621	0.548	7893.79
BT_4262	Peptidyl-dipeptidase	-1	-0.433	0.357	0.774	7876.82
BT_4595	Uncharacterized protein	2.15	2.47	0.37	0.34	7869.79
BT_4533	Uncharacterized protein	0.397	-0.966	0.85	0.608	7861.72
BT_3590	Alpha-N-acetylglucosaminidase	-0.504	-0.495	0.524	0.571	7856
rsmA	Ribosomal RNA small subunit methyltransferase A	0.77	0.419	0.656	0.839	7829.17
BT_1797	Transcriptional regulator	1.24	0.975	0.524	0.671	7819.39
BT_1934	Cyclin-like protein	0.125	-1.63	0.967	0.478	7786.9
BT_4320	Zinc protease	-0.823	-0.225	0.455	0.891	7783.43
BT_0399	Tyrosine-protein kinase ptk involved in exopolysaccharide biosynthesis	-2.93	-2.58	0.00398	0.00976	7773.19
BT_0234	Transposase	0.586	0.0746	0.502	0.964	7759.64
BT_0960	TonB-dependent outer membrane receptor	1.15	1.36	0.626	0.588	7757.4
pyrF	Orotidine 5'-phosphate decarboxylase	-0.4	0.431	0.91	0.925	7740.02
BT_2771	Serine/threonine-protein kinase pknB	1.34	1.1	0.219	0.391	7739.08
BT_4611	thioredoxin-dependent peroxiredoxin	0.141	0.275	0.863	0.744	7738.23
BT_3469	Probable secreted glycosyl hydrolase	-0.0997	1.02	0.964	0.543	7735.44
BT_1032	Alpha-1,2-mannosidase family protein	1.09	1.4	0.466	0.39	7718.53
BT_1899	TIGR02757 family protein	0.865	0.856	0.669	0.712	7704.76
ruvC	Crossover junction endodeoxyribonuclease RuvC	-0.191	-0.294	0.836	0.744	7701.33
BT_0326	RNA polymerase ECF-type sigma factor	-2.12	-0.0684	0.303	0.989	7669.69
BT_3567	beta-glucosidase	0.259	-0.723	0.877	0.652	7669.44
BT_2182	DUF1349 domain-containing protein	2.98	0.206	0.244	0.973	7654.23
BT_0987	Cytochrome C-type biogenesis protein	-0.524	0.452	0.545	0.649	7651.5
BT_1972	Phosphoenolpyruvate synthase/pyruvate phosphate dikinase	-0.314	-0.00932	0.656	0.992	7645.28
BT_1602;BT_2558;BT_4144;BT_4392	Tn5 transposase	-0.24	-0.392	0.856	0.781	7644.6
BT_0511	Lipoprotein, rSAM/lipoprotein system	-0.0215	1.23	0.993	0.546	7640.55
BT_0381	UDP-glucose 4-epimerase	-2	-2.43	0.0304	0.0143	7635.66
truB	tRNA pseudouridine synthase B	-0.623	-0.459	0.33	0.546	7631.88
BT_4293	AAA-ATPase-like domain-containing protein	-1.26	-1.3	0.393	0.433	7627.57
BT_0866	SusD homolog	1.06	4.74	0.518	0.00293	7626.72
BT_0702	Chloramphenicol acetyltransferase (CAT-III)	0.89	-0.867	0.714	0.746	7617.93
BT_3274	PKD-like family protein	0.12	-2.28	0.963	0.164	7614.41
BT_3889	Subtilisin-like serine protease	-0.357	-0.58	0.9	0.846	7600.26
BT_3948	DDH domain-containing protein	0.0679	-0.521	0.966	0.693	7599.74
cmk	Cytidylate kinase	1.59	1.99	0.484	0.418	7572.99
BT_1060	Transcription regulator BetR N-terminal domain-containing protein	0.175	0.73	0.902	0.552	7564.4
BT_2781	Mannose-1-phosphate guanylyltransferase	0.563	0.722	0.541	0.472	7558.05
BT_2063	PepSY domain-containing protein	-1.66	-0.103	0.148	0.967	7557.69
BT_4069	DUF6377 domain-containing protein	0.141	-0.08	0.863	0.941	7554.58
BT_3196	Transcriptional regulator	0.38	0.0728	0.656	0.962	7551.11
BT_0938	Uncharacterized protein	-0.734	0.254	0.598	0.904	7537.66
uvrB	UvrABC system protein B	-0.542	-0.608	0.572	0.557	7536.9
BT_3414	Mg2+/Co2+ transporter	-0.242	0.11	0.743	0.92	7500.24
BT_4380	PqqD family protein	-0.146	0.0822	0.867	0.945	7482.52
infA	Translation initiation factor IF-1	1.3	2.01	0.581	0.406	7479.12
BT_1642	AAA-ATPase-like domain-containing protein	0.488	0.14	0.729	0.949	7477.44
BT_0569	Acylhydrolase	0.251	0.606	0.936	0.835	7440.79
BT_0703	Acyloxyacyl hydrolase	3.45	2.08	0.169	0.518	7430.55
pth	Peptidyl-tRNA hydrolase	1	0.799	0.522	0.663	7422.37
BT_4317	Lipoprotein protein	1.11	0.828	0.457	0.634	7419.89
BT_2018	Phosphoesterase	0.0929	0.647	0.947	0.521	7410.23
BT_2505	GntR family transcriptional regulator	3.53	1.32	0.0335	0.538	7403.08
BT_0571	Phenylacetate-coenzyme A ligase	-0.355	0.21	0.882	0.952	7394.02
BT_0750	Probable two-component system response regulator	0.0876	-1.44	0.971	0.391	7382.03
BT_0486	Altronate hydrolase	-0.496	-0.547	0.396	0.392	7372.65
BT_4307	starch synthase	1.23	0.998	0.364	0.533	7366.37
BT_0889	DNA polymerase III-like, delta subunit	-0.202	-0.0572	0.86	0.978	7358.33
BT_4038	SusD homolog	0.0672	1.03	0.986	0.778	7352.1
BT_1815	Low-specificity L-threonine aldolase	-0.482	-0.492	0.551	0.58	7348.26
BT_0764	Uncharacterized protein	0.211	2.33	0.963	0.505	7347.45
BT_4537	DUF262 domain-containing protein	-0.164	0.447	0.914	0.761	7286.68
BT_1949	DUF2284 domain-containing protein	-0.874	-0.104	0.676	0.982	7286.63
BT_1855	Methyl transferase	1.37	0.0129	0.524	0.996	7275.77
BT_4557	Uncharacterized protein	-0.137	0.991	0.98	0.83	7257.1
BT_3791	Concanavalin A-like lectin/glucanase	-0.619	0.175	0.669	0.939	7255.63
BT_2628	histidine kinase	-1.13	-1.61	0.755	0.673	7253.24
BT_2679	Ion-channel protein, putative oxidoreductase	-0.612	-0.149	0.558	0.934	7251.2
hisA	1-(5-phosphoribosyl)-5-[(5-phosphoribosylamino)methylideneamino] imidazole-4-carboxamide isomerase	1.73	3.56	0.498	0.135	7237.05
BT_2380	Oxidoreductase	-0.548	0.21	0.566	0.877	7233.85
purU	Formyltetrahydrofolate deformylase	0.202	-0.763	0.902	0.599	7228.83
BT_0781	DUF169 domain-containing protein	0.00669	0.0278	0.994	0.988	7191.28
BT_3784	Alpha-1,2-mannosidase	-0.624	0.439	0.463	0.665	7183.63
BT_3714	Phospholipid/glycerol acyltransferase	-0.358	-0.158	0.679	0.892	7158.52
BT_3909	Uncharacterized protein	-0.899	-0.246	0.473	0.896	7154.31
BT_0522	Capsule-related protein	2.44	-0.924	0.0525	0.566	7151.14
BT_4056	Lipoprotein	-0.0017	0.39	1	0.933	7142.81
BT_1732	Amino acid exporter, putative	-0.0486	-1.93	0.985	0.28	7135.75
BT_1356;BT_1654	Polysialic acid transport protein kpsD	-5.07	-3.05	0.00728	0.0991	7097.5
apt	Adenine phosphoribosyltransferase	-0.137	0.429	0.854	0.525	7090.59
BT_3899	Transcriptional regulator	1.05	0.782	0.544	0.718	7090.27
BT_3767	Lactaldehyde reductase	-0.349	0.429	0.656	0.596	7070.78
BT_0566	Alanyl-tRNA synthetase	-0.185	-0.162	0.85	0.887	7058.82
BT_1678	DUF2520 domain-containing protein	-1.59	0.222	0.298	0.939	7034.77
BT_2188	Oxidoreductase	1.12	1.24	0.62	0.605	7016.41
lipB	Octanoyltransferase	-0.302	0.00118	0.799	0.999	6992.21
BT_2830	DNA-binding protein HU-beta	2.11	2.68	0.339	0.23	6961.13
BT_3993	RNA polymerase ECF-type sigma factor	-0.0449	0.992	0.98	0.399	6960.95
BT_3817	Rod shape-determining protein rodA	-0.199	-1.7	0.951	0.463	6954.65
BT_2433	Two-component system response regulator	0.157	0.358	0.871	0.718	6941.16
BT_3939	Single-stranded-DNA-specific exonuclease RecJ	0.0476	0.728	0.985	0.722	6921.85
BT_1431	DNA polymerase III epsilon chain	-0.552	-0.684	0.891	0.879	6918.49
BT_3908	ATPase dynein-related AAA domain-containing protein	-0.645	0.196	0.338	0.836	6909.67
gcvP	Glycine dehydrogenase (decarboxylating)	-0.51	0.182	0.357	0.817	6908.26
BT_2081	Putative carbohydrate metabolism domain-containing protein	0.439	0.315	0.915	0.958	6901.4
BT_4585	Na+/H+ anitporter	-0.318	0.516	0.686	0.524	6886.77
leuC	3-isopropylmalate dehydratase large subunit	-0.756	-0.463	0.275	0.588	6884.78
BT_p548233	DNA-binding protein	1.44	1.32	0.41	0.519	6882.93
BT_0165	Peptidyl-prolyl cis-trans isomerase	-0.341	-0.1	0.626	0.929	6872.44
BT_0281	DNA-binding protein	-0.123	-0.517	0.921	0.629	6866.03
BT_2553	AAA-ATPase-like domain-containing protein	0.0452	-0.108	0.972	0.941	6862.29
BT_2204	Transmembrane protein	-0.491	0.104	0.547	0.939	6860.65
BT_0867	SusC homolog	-0.177	3.17	0.936	0.0226	6849.8
BT_3272	SusD homolog	-0.267	-0.464	0.934	0.891	6847.65
BT_1456	Thioredoxin (TRX)	1.15	1.63	0.666	0.548	6833.5
BT_3401	Toll-Interleukin receptor	-0.391	-0.273	0.755	0.862	6833.14
BT_4040	Galactose oxidase	0.449	1.8	0.819	0.227	6826.29
BT_0380	Nucleotide sugar epimerase	-2.63	-3.76	0.456	0.28	6809.75
hepC	Heparin-sulfate lyase	2.15	2.95	0.233	0.111	6782.59
BT_4341	Uncharacterized protein	-0.465	-0.196	0.505	0.835	6762.84
prmA	Ribosomal protein L11 methyltransferase	1.1	0.523	0.481	0.809	6755.37
BT_1334	PhoH-like protein	0.101	1.15	0.962	0.391	6752.66
BT_3037	RNA polymerase ECF-type sigma factor	0.303	0.151	0.858	0.95	6735.77
BT_4385	Di-tripeptide ABC transporter	0.447	0.538	0.836	0.815	6730.44
pdxJ	Pyridoxine 5'-phosphate synthase	-0.347	0.679	0.714	0.472	6716.21
BT_2405	AAA domain-containing protein	0.0859	0.209	0.941	0.839	6712.57
BT_4607	DUF1810 domain-containing protein	-0.242	-0.784	0.819	0.39	6702.62
BT_2629;BT_3784	Alpha-1,2-mannosidase	-1	0.317	0.117	0.723	6698.12
folD	Bifunctional protein FolD	-0.528	0.323	0.716	0.86	6696.64
BT_1698	Oxaloacetate decarboxylase gamma chain	0.0544	0.0357	0.982	0.99	6687.13
BT_3902	Transport-related membrane protein	-0.274	0.0719	0.693	0.947	6673.74
BT_1142	Concanavalin A-like lectin/glucanase	-2.18	2.13	0.169	0.204	6670.04
BT_2360	Transcriptional regulator	-0.676	-0.586	0.481	0.59	6632.53
BT_1555	2-nitropropane dioxygenase-like dioxygenase	-0.567	-0.674	0.621	0.578	6615.56
lpxF	Lipid A 4'-phosphatase	1.24	0.948	0.0615	0.188	6603.59
rsmG	Ribosomal RNA small subunit methyltransferase G	0.0306	0.635	0.973	0.28	6586.01
atpB	ATP synthase subunit a	-0.176	0.129	0.867	0.929	6583.07
BT_1180	Glycoside transferase family 4	0.155	0.0239	0.86	0.989	6573.85
recO	DNA repair protein RecO	-0.0107	-0.218	0.992	0.822	6567.22
BT_4155	Pectate lyase	-0.466	0.037	0.863	0.991	6534.05
BT_0498	Lipocalin-like domain-containing protein	-1.03	1.03	0.134	0.154	6533.24
BT_2065	TonB-linked outer membrane receptor	1.44	0.598	0.444	0.815	6526.59
BT_3398	Lipoprotein	-0.276	1.51	0.863	0.216	6522
rpmC	Large ribosomal subunit protein uL29	0.0388	1.24	0.994	0.818	6510.6
BT_1414	Alginate export domain-containing protein	2.3	1.08	0.456	0.796	6490.68
BT_0674	Carboxynorspermidine/carboxyspermidine decarboxylase	-0.536	-0.397	0.515	0.688	6474.43
BT_2496	ABC transporter, ATP-binding protein	-1.39	-0.85	0.212	0.541	6464.52
BT_1183	histidine kinase	-0.425	-0.572	0.626	0.535	6451.13
BT_2695	Uncharacterized protein	1	0.911	0.756	0.816	6446.52
BT_0389	Galactoside acetyltransferase	-2.71	-2.56	0.0274	0.0449	6429.59
BT_4459	DUF418 domain-containing protein	0.661	0.275	0.357	0.784	6421.09
BT_2668	MotA/TolQ/ExbB proton channel	-1.4	0.773	0.693	0.862	6416.19
BT_4332	3'-5' exonuclease-like protein	-0.093	-0.1	0.962	0.971	6413.99
BT_3186	Dihydrolipoyl dehydrogenase	-0.263	0.503	0.848	0.698	6408.17
BT_3942	Thioesterase superfamily protein	0.17	-0.113	0.96	0.981	6383.88
BT_3156	SusC homolog	-0.638	0.0253	0.656	0.99	6369.51
BT_2370	DinB-like domain-containing protein	-0.502	-0.0703	0.689	0.978	6362.2
BT_0922	Lipoprotein	1.55	1.34	0.603	0.708	6347.68
BT_4052	ABC transporter ATP-binding protein	-0.813	-0.185	0.834	0.979	6344.04
xpt	Xanthine phosphoribosyltransferase	1.24	1.05	0.314	0.478	6329.2
BT_3320	4-hydroxy-tetrahydrodipicolinate reductase	-0.564	-1.26	0.86	0.683	6312.96
BT_3035	Carboxy-terminal processing protease	-0.531	1.89	0.856	0.465	6312.28
murF	UDP-N-acetylmuramoyl-tripeptide--D-alanyl-D-alanine ligase	0.478	0.5	0.594	0.613	6296.67
BT_3712	Pseudouridine synthase	-0.21	0.139	0.85	0.926	6289.72
BT_3860	Concanavalin A-like lectin/glucanase	-1.43	1.07	0.551	0.718	6268.24
BT_4587	RNA-binding S4 domain-containing protein	0.849	0.935	0.538	0.541	6258.28
BT_4403	Anti-sigma factor	-1.03	0.0206	0.666	0.996	6234.05
BT_0540	Exopolyphosphatase	0.899	0.208	0.381	0.896	6230.7
BT_1409	Homocysteine S-methyltransferase	0.0213	-1.33	0.993	0.521	6220.47
BT_3074	Phosphoesterase, PA-phosphatase	2.49	3.35	0.229	0.115	6201.77
BT_1828	Conserved protein, with a weak D-galactarate dehydratase/altronate hydrolase domain	0.537	-0.469	0.837	0.874	6194.98
BT_3774	Alpha-mannosidase	-2.69	-0.459	0.298	0.925	6169.11
BT_0308	Glycoside hydrolase family 25	2.76	1.58	0.15	0.519	6160.52
BT_2775	Helicase	-0.835	-0.8	0.481	0.55	6146.3
BT_3963	Glycoside hydrolase family 92	-2.42	-0.539	0.11	0.816	6144.24
BT_4351	DUF3810 domain-containing protein	1.08	1.08	0.398	0.463	6134.72
BT_0733	histidine kinase	-0.367	-0.014	0.666	0.99	6132.36
BT_3052	Transcriptional regulator	-0.332	-0.112	0.871	0.976	6120.12
BT_0760	histidine kinase	1.07	0.0527	0.613	0.99	6093.84
map	Methionine aminopeptidase	-0.368	0.0923	0.552	0.929	6081.01
BT_0928	Two-component system response regulator	0.248	-0.0647	0.799	0.967	6070.2
BT_1783	Cation/H+ antiporter	-0.222	-0.285	0.948	0.939	6055.99
BT_2139	DUF1016 domain-containing protein	1.73	1.81	0.25	0.271	6048.18
BT_0223	Two-component system response regulator	-0.767	0.046	0.463	0.984	6039.13
BT_2698	Transmembrane protein	0.813	-0.448	0.811	0.925	6017.66
BT_4553	NAD-dependent epimerase/dehydratase	0.727	0.931	0.68	0.608	6015.09
BT_1894	TPR-repeat-containing protein	-0.228	-0.637	0.894	0.712	6012
BT_1547	Membrane-associated protein	0.0168	-0.944	0.995	0.744	6003.11
BT_3856	DUF3823 domain-containing protein	-1.8	1.19	0.445	0.675	6001.77
cobB	NAD-dependent protein deacylase	1.64	2.28	0.581	0.478	5994.7
trpD	Anthranilate phosphoribosyltransferase	-0.296	-0.545	0.79	0.605	5986.29
BT_3374	Carbamoyl-phosphate-synthetase	1.86	0.832	0.423	0.791	5986.06
BT_1077	Aspartate aminotransferase	0.374	0.36	0.728	0.774	5959.93
BT_3977	TonB-dependent receptor domain protein	-0.48	-0.166	0.674	0.926	5959.7
nrfA	Cytochrome c-552	1.03	0.277	0.808	0.967	5944.49
BT_3609	Transcriptional regulator	0.144	1.46	0.951	0.342	5937.21
BT_1389	Cyclic nucleotide-binding domain-containing protein	0.0754	-0.0457	0.947	0.977	5936.81
BT_2547	Fe-S metabolism associated SufE	-0.135	0.286	0.942	0.874	5929.19
BT_4130	Helicase	-0.417	-0.17	0.711	0.919	5914.3
BT_2050	Lipoprotein	-0.384	0.27	0.617	0.779	5910.55
BT_1359	Tetratricopeptide repeat family protein	0.296	-0.775	0.94	0.83	5902.5
BT_2134	HD superfamily hydrolase	-0.448	0.108	0.5	0.925	5893.3
BT_2096	Transcriptional regulator	0.533	0.464	0.871	0.916	5891.55
BT_1164	Transmembrane protein	3.05	1.4	0.0273	0.401	5876.52
BT_2014	1,4-dihydroxy-2-naphthoate octaprenyltransferase	0.772	1.22	0.639	0.473	5871.21
BT_1935	HEAT repeat domain-containing protein	-0.547	-2.3	0.755	0.113	5858.42
BT_1287	DUF4840 domain-containing protein	2.18	2.97	0.218	0.099	5841.44
BT_1977	DUF3843 family protein	-0.494	0.0529	0.639	0.982	5838.67
BT_2044	RNA polymerase sigma factor	-1.66	-0.64	0.0227	0.494	5829.8
BT_2076	Acetolactate synthase small subunit	0.721	0.142	0.504	0.939	5805.08
susG	Alpha-amylase SusG	-0.554	0.798	0.848	0.786	5772.08
BT_0392	Lipopolysaccharide biosynthesis RfbU-related protein	-2.85	-2.69	0.0187	0.0326	5769.84
BT_3024	SusC homolog	2.23	1.92	0.398	0.533	5765.74
BT_2795	Outer membrane efflux protein	1.39	1.55	0.11	0.0835	5762.12
BT_2108	SusD homolog	-0.198	-1.22	0.971	0.801	5760.92
BT_3739	Na+/dicarboxylate or sulfate symporter	-0.285	0.112	0.951	0.988	5743.47
BT_0686	Uracil permease (Uracil transporter)	0.0709	-0.79	0.98	0.744	5741.36
BT_2276	Permease	0.53	0.235	0.763	0.929	5735.53
BT_0990	Two-component system response regulator	2.2	2.27	0.000882	0.000601	5720.93
BT_1336	Translation initiation inhibitor	2.19	2.24	0.358	0.397	5711.79
BT_0248	RNA polymerase ECF-type sigma factor	-0.57	-0.641	0.398	0.391	5662.03
BT_0729	Transcriptional regulator	1.7	1.96	0.391	0.374	5655.35
BT_3361a	DUF4254 domain-containing protein	-0.184	-0.431	0.838	0.589	5631.12
queC	7-cyano-7-deazaguanine synthase	0.89	0.225	0.729	0.958	5593.33
BT_3660	Transcriptional regulator	-0.593	0.168	0.298	0.837	5592.43
argR	Arginine repressor	1.03	-0.221	0.548	0.939	5578.76
BT_1581	DUF3592 domain-containing protein	0.155	0.0871	0.866	0.945	5573.09
BT_0153	DUF4595 domain-containing protein	-0.251	-0.00932	0.956	0.998	5550.62
BT_3070	Smf protein DNA processing chain A	-0.652	-0.332	0.586	0.832	5550.5
BT_1390	DUF2867 domain-containing protein	-0.0089	-0.107	0.994	0.953	5543.43
BT_3224	Cytokinin riboside 5'-monophosphate phosphoribohydrolase	0.318	0.485	0.871	0.822	5533.8
BT_0366	histidine kinase	-0.46	0.344	0.703	0.814	5514.84
BT_0385	Polysaccharide pyruvyl transferase domain-containing protein	-2.36	-2.35	0.0141	0.0183	5511.43
BT_0245	ATP-dependent exonuclease sbcC	-0.227	-0.311	0.833	0.783	5511.23
BT_3304	Possible protein-tyrosine-phosphatase	-0.0229	0.591	0.985	0.541	5502.36
BT_2171	Anti-sigma factor	-0.726	0.182	0.303	0.866	5489.19
BT_4239	DUF3256 family protein	0.896	1.8	0.744	0.505	5489.13
BT_3227	Ribonuclease P protein component	-0.00663	0.376	0.995	0.822	5473.29
BT_0770	YhcH/YjgK/YiaL family protein	0.0619	1.8	0.986	0.529	5448.94
BT_2372	Transcriptional regulator	1.09	2.24	0.714	0.448	5435.08
BT_0923	Periplasmic protein	0.271	-0.897	0.892	0.612	5412.76
BT_4137	histidine kinase	-2.45	-0.171	0.634	0.989	5406.14
BT_1735	Chromate transport protein	0.279	0.869	0.845	0.472	5402.12
BT_1450	Propionyl-CoA carboxylase beta chain	2	2.86	0.25	0.106	5390.24
BT_2926	DUF4842 domain-containing protein	1.63	2.53	0.505	0.301	5386.38
BT_3276	DUF5117 domain-containing protein	1.61	1.42	0.113	0.189	5366.19
BT_1749	Glycine betaine-binding protein	2.2	1.33	0.445	0.718	5364.03
BT_3335	Carbohydrate-binding domain-containing protein	1.18	1.72	0.556	0.41	5361.97
BT_0596	Transcriptional regulator	2.14	-0.558	0.309	0.86	5360.05
BT_3327	ATP-dependent DNA helicase recG	2.26	0.346	0.566	0.963	5347.04
BT_4104	DNA helicase	-0.635	-0.729	0.396	0.38	5314.14
BT_4247	SusC homolog	-0.45	1.41	0.863	0.546	5312.12
BT_0249	5-methyltetrahydrofolate--homocysteine methyltransferase or methionine synthase	0.19	-0.0844	0.949	0.984	5309.38
BT_1859	3-isopropylmalate dehydratase	-0.0792	0.34	0.956	0.774	5269.82
ispH	4-hydroxy-3-methylbut-2-enyl diphosphate reductase	0.00027	0.024	1	0.989	5269.46
BT_3305	Fructokinase	2.49	2.29	0.0725	0.116	5250.93
BT_1904	Transcriptional regulator, AraC-type	-0.033	0.298	0.978	0.743	5250.81
BT_2477	Porin	3.07	2.76	0.187	0.28	5246.72
BT_4658	Glucuronyl hydrolase	1.12	-0.306	0.547	0.92	5229.78
BT_2387	O-acetylhomoserine (Thiol)-lyase	-0.925	-0.221	0.714	0.96	5220.67
BT_0689	histidine kinase	-0.461	0.125	0.799	0.964	5209.84
BT_3926	Peptidase	-0.943	0.292	0.346	0.835	5204.52
BT_1587	GCN5-related N-acetyltransferase	-0.5	-0.416	0.894	0.939	5182.35
BT_4741	Uncharacterized protein	2.54	0.0698	0.233	0.989	5162.24
BT_1029	SusC homolog	1.5	2.44	0.351	0.116	5151.34
BT_4436	Bacterial Ig-like, group 2	3.42	2.81	0.22	0.391	5110.48
BT_4520	Type I restriction enzyme S.BthVORF4518AP	-0.276	-0.735	0.848	0.546	5108.81
BT_2899	Uncharacterized protein	-0.484	-0.059	0.848	0.989	5083.23
BT_3570	TPR-repeat-containing protein	0.715	1.93	0.772	0.391	5064.98
BT_1967	Multidrug efflux protein	0.164	0.592	0.962	0.846	5063.08
BT_0152	Acetyl esterase (Acetylxylosidase)	0.345	1.5	0.926	0.628	5058.09
[truncated: 385 more rows]

## Sheet: Supplementary Table 3
				Supplementary Table 3. BlastP search results using BamG sequence as query against the NCBI RefSeq database. Free-living Bacteroidetota shaded in green; endosymbionts shaded in purple; hits with E-values > 1E-14 highlighted in yellow.
Organism Scientific Name	Organism Qualifier	Taxonomy id	Assembly Name	Organism Scientific Name	Organism Qualifier	Taxonomy id	Assembly Name	Assembly Accession	Source	Annotation	Level	Contig N50	Size (bp)	Submission Date	Gene Count	BioProject	BioSample	Assembly Accession	Assembly Accession	subject ID (hit #1)	percent identity	alignment length	% Coverage of Query	mismatches	gaps	qstart	qend	sstart	send	evalue	bitscore	Assembly Accession	subject ID (hit #2)	percent identity	alignment length	% Coverage of Query	mismatches	gaps	qstart	qend	sstart	send	evalue	bitscore	Assembly Accession	subject ID (hit #3)	percent identity	alignment length	% Coverage of Query
Abyssalbus ytuae	strain: MT3330	2926907	ASM2280797v1	Abyssalbus ytuae	strain: MT3330	2926907	ASM2280797v1	GCF_022807975.1	RefSeq	GCF_022807975.1-RS_2024_08_08	Complete Genome	4365036	4365036	2022-04-02	3687	PRJNA818105	SAMN26816356	GCF_022807975.1	GCF_022807975.1	WP_255845349.1	27.356	435	100.928	281	13	8	429	5	417	2.91e-39	143	GCF_022807975.1	WP_255845395.1	28.058	417	96.7517	255	15	28	430	28	413	1.24e-37	138					0
Adhaeribacter radiodurans	strain: KUDC8001	2745197	ASM1407599v1	Adhaeribacter radiodurans	strain: KUDC8001	2745197	ASM1407599v1	GCF_014075995.1	RefSeq	NCBI Prokaryotic Genome Annotation Pipeline (PGAP)	Complete Genome	6799362	6935613	2020-08-05	5388	PRJNA639424	SAMN15236426	GCF_014075995.1	GCF_014075995.1	WP_182413597.1	29.888	445	103.248	265	16	9	431	11	430	5.57e-41	148	GCF_014075995.1	WP_182412666.1	27.957	93	21.5777	48	3	267	359	251	324	0.009	35.4					0
Adhaeribacter swui	strain: KCTC 52873	2086471	ASM1421780v1	Adhaeribacter swui	strain: KCTC 52873	2086471	ASM1421780v1	GCF_014217805.1	RefSeq	NCBI Prokaryotic Genome Annotation Pipeline (PGAP)	Complete Genome	5968113	6225914	2020-08-17	4913	PRJNA639429	SAMN15236438	GCF_014217805.1	GCF_014217805.1	WP_185273336.1	29.888	445	103.248	263	14	12	431	13	433	1.83e-45	160					0													0
Aegicerativicinus sediminis	strain: SM2-F	2893202	ASM1547611v1	Aegicerativicinus sediminis	strain: SM2-F	2893202	ASM1547611v1	GCF_015476115.1	RefSeq	NCBI Prokaryotic Genome Annotation Pipeline (PGAP)	Complete Genome	4094245	4094245	2020-11-15	3532	PRJNA674463	SAMN16657555	GCF_015476115.1	GCF_015476115.1	WP_228850543.1	28.767	438	101.624	266	15	19	429	16	434	5.26e-39	142					0													0
Aequorivita iocasae	strain: KX20305	2803865	ASM1675773v1	Aequorivita iocasae	strain: KX20305	2803865	ASM1675773v1	GCF_016757735.1	RefSeq	NCBI Prokaryotic Genome Annotation Pipeline (PGAP)	Complete Genome	3353883	3353883	2021-01-27	3095	PRJNA692781	SAMN17370050	GCF_016757735.1	GCF_016757735.1	WP_202337024.1	27.336	428	99.3039	273	14	12	428	9	409	2.79e-37	137					0													0
Aequorivita marisscotiae	strain: Ant34-E75	3040348	ASM2981482v1	Aequorivita marisscotiae	strain: Ant34-E75	3040348	ASM2981482v1	GCF_029814825.1	RefSeq	GCF_029814825.1-RS_2024_05_30	Complete Genome	3451112	3451112	2023-04-18	3098	PRJNA954161	SAMN34136072	GCF_029814825.1	GCF_029814825.1	WP_279449095.1	28.798	441	102.32	265	15	4	428	2	409	2.01e-44	156	GCF_029814825.1	WP_279448777.1	27.848	79	18.3295	38	3	21	93	152	217	0.031	32.3					0
Aequorivita sp. F7	strain: F7	2879117	ASM2034163v1	Aequorivita sp. F7	strain: F7	2879117	ASM2034163v1	GCF_020341635.1	RefSeq	NCBI Prokaryotic Genome Annotation Pipeline (PGAP)	Complete Genome	3353884	3353884	2021-10-07	3095	PRJNA766803	SAMN21876807	GCF_020341635.1	GCF_020341635.1	WP_202337024.1	27.336	428	99.3039	273	14	12	428	9	409	2.78e-37	137					0													0
Aequorivita sp. H23M31	strain: H23M31	2494375	ASM402248v1	Aequorivita sp. H23M31	strain: H23M31	2494375	ASM402248v1	GCF_004022485.1	RefSeq	NCBI Prokaryotic Genome Annotation Pipeline (PGAP)	Complete Genome	3682614	3682614	2019-01-15	3238	PRJNA508290	SAMN10518960	GCF_004022485.1	GCF_004022485.1	WP_128251149.1	28.505	428	99.3039	268	13	12	428	9	409	5.55e-45	158					0													0
Aequorivita sublithincola DSM 14238	strain: DSM 14238	746697	ASM26538v1	Aequorivita sublithincola DSM 14238	strain: DSM 14238	746697	ASM26538v1	GCF_000265385.1	RefSeq	GCF_000265385.1-RS_2024_05_01	Complete Genome	3520671	3520671	2012-06-08	3214	PRJNA46631	SAMN02232006	GCF_000265385.1	GCF_000265385.1	WP_014781423.1	27.714	433	100.464	280	12	4	428	2	409	8.49e-39	141					0													0
Aestuariibaculum lutulentum	strain: L182	2920935	ASM3292632v1	Aestuariibaculum lutulentum	strain: L182	2920935	ASM3292632v1	GCF_032926325.1	RefSeq	NCBI Prokaryotic Genome Annotation Pipeline (PGAP)	Complete Genome	3782725	3782725	2023-10-23	3220	PRJNA481858	SAMN37800108	GCF_032926325.1	GCF_032926325.1	WP_240574646.1	28.381	451	104.64	273	18	8	429	2	431	2.92e-35	132	GCF_032926325.1	WP_240573434.1	25	428	99.3039	283	13	14	429	13	414	1.64e-25	104	GCF_032926325.1	WP_240573338.1	25.439	114	26.4501
Aestuariibaculum sp. YM273	strain: YM273	3070659	ASM3090836v1	Aestuariibaculum sp. YM273	strain: YM273	3070659	ASM3090836v1	GCF_030908365.1	RefSeq	GCF_030908365.1-RS_2024_09_11	Complete Genome	3737252	3737252	2023-08-27	3213	PRJNA1006180	SAMN37015375	GCF_030908365.1	GCF_030908365.1	WP_307880626.1	27.412	456	105.8	271	18	8	429	2	431	2.74e-36	135	GCF_030908365.1	WP_307881756.1	26.316	114	26.4501	77	4	214	320	9	122	0.011	34.7					0
Aggregatimonas sangjinii	strain: F202Z8	2583587	ASM594394v1	Aggregatimonas sangjinii	strain: F202Z8	2583587	ASM594394v1	GCF_005943945.1	RefSeq	NCBI Prokaryotic Genome Annotation Pipeline (PGAP)	Complete Genome	4723614	4723614	2019-06-04	3963	PRJNA544996	SAMN11867830	GCF_005943945.1	GCF_005943945.1	WP_138851066.1	25.843	445	103.248	292	13	5	430	3	428	5.17e-34	129					0													0
Algibacter luteus	strain: HNIBRBA226	1178825	ASM3034493v1	Algibacter luteus	strain: HNIBRBA226	1178825	ASM3034493v1	GCF_030344935.1	RefSeq	GCF_030344935.1-RS_2024_06_25	Complete Genome	3746993	3746993	2023-06-26	3259	PRJNA914060	SAMN32317180	GCF_030344935.1	GCF_030344935.1	WP_289194805.1	28.635	447	103.712	278	17	8	429	2	432	4.89e-35	131	GCF_030344935.1	WP_019386411.1	30	80	18.5615	53	2	52	129	812	890	0.008	35					0
Algibacter sp. L1A34	strain: L1A34	2686365	ASM979680v1	Algibacter sp. L1A34	strain: L1A34	2686365	ASM979680v1	GCF_009796805.1	RefSeq	NCBI Prokaryotic Genome Annotation Pipeline (PGAP)	Complete Genome	4638103	4638103	2019-12-24	3928	PRJNA595839	SAMN13568833	GCF_009796805.1	GCF_009796805.1	WP_158845472.1	27.373	453	105.104	273	16	8	431	2	427	1.78e-37	138	GCF_009796805.1	WP_158847216.1	25.058	431	100	299	9	5	430	4	415	1.41e-27	110					0
Algibacter sp. L3A6	strain: L3A6	2686366	ASM979682v1	Algibacter sp. L3A6	strain: L3A6	2686366	ASM979682v1	GCF_009796825.1	RefSeq	NCBI Prokaryotic Genome Annotation Pipeline (PGAP)	Complete Genome	4618330	4618330	2019-12-24	3819	PRJNA595843	SAMN13568836	GCF_009796825.1	GCF_009796825.1	WP_159018376.1	27.093	454	105.336	278	16	8	431	2	432	9.8e-35	130	GCF_009796825.1	WP_159018444.1	25.747	435	100.928	291	12	5	430	4	415	8.02e-32	122					0
Algoriphagus halophilus	strain: SOCE003	226505	ASM4172927v1	Algoriphagus halophilus	strain: SOCE003	226505	ASM4172927v1	GCF_041729275.1	RefSeq	GCF_041729275.1-RS_2024_09_04	Complete Genome	5146454	5146454	2024-09-04	5557	PRJNA1082223	SAMN40200481	GCF_041729275.1	GCF_041729275.1	WP_373396377.1	24.306	288	66.8213	198	8	28	302	29	309	5.72e-16	75.1					0													0
Algoriphagus sanaruensis	isolate: Brackish lake, strain: M8-2	1727163	ASM159360v1	Algoriphagus sanaruensis	isolate: Brackish lake, strain: M8-2	1727163	ASM159360v1	GCF_001593605.1	RefSeq	NCBI Prokaryotic Genome Annotation Pipeline (PGAP)	Complete Genome	3882610	3882610	2016-03-17	3353	PRJNA296932	SAMN04111281	GCF_001593605.1	GCF_001593605.1	WP_067543203.1	23.409	440	102.088	301	15	7	431	9	427	3.42e-25	103					0													0
Algoriphagus sp. NBT04N3	strain: NBT04N3	2705473	ASM1944376v1	Algoriphagus sp. NBT04N3	strain: NBT04N3	2705473	ASM1944376v1	GCF_019443765.1	RefSeq	GCF_019443765.1-RS_2024_08_18	Complete Genome	4797669	4797669	2021-08-03	4212	PRJNA603952	SAMN13944709	GCF_019443765.1	GCF_019443765.1	WP_219957268.1	23.982	442	102.552	298	14	6	431	8	427	1.13e-28	114					0													0
Algoriphagus sp. NG3	strain: NG3	3097546	ASM3411986v1	Algoriphagus sp. NG3	strain: NG3	3097546	ASM3411986v1	GCF_034119865.1	RefSeq	NCBI Prokaryotic Genome Annotation Pipeline (PGAP)	Complete Genome	5891454	5891454	2023-12-06	4816	PRJNA1043886	SAMN38357143	GCF_034119865.1	GCF_034119865.1	WP_320897653.1	26.807	429	99.536	267	14	14	431	14	406	9.53e-31	119	GCF_034119865.1	WP_320899033.1	26.457	446	103.48	285	18	5	431	6	427	5.95e-28	112					0
Algoriphagus sp. TR-M5	strain: TR-M5	2991499	ASM2601370v1	Algoriphagus sp. TR-M5	strain: TR-M5	2991499	ASM2601370v1	GCF_026013705.1	RefSeq	NCBI Prokaryotic Genome Annotation Pipeline (PGAP)	Complete Genome	4756369	4756369	2022-11-06	3959	PRJNA678113	SAMN31452531	GCF_026013705.1	GCF_026013705.1	WP_264808153.1	23.282	451	104.64	290	16	6	431	8	427	2.83e-21	92.4					0													0
Algoriphagus sp. TR-M9	strain: TR-M9	3015169	ASM2759454v1	Algoriphagus sp. TR-M9	strain: TR-M9	3015169	ASM2759454v1	GCF_027594545.1	RefSeq	NCBI Prokaryotic Genome Annotation Pipeline (PGAP)	Complete Genome	4816080	4816080	2023-01-09	4077	PRJNA678113	SAMN32236154	GCF_027594545.1	GCF_027594545.1	WP_264808153.1	23.282	451	104.64	290	16	6	431	8	427	2.85e-21	92.4					0													0
Algoriphagus sp. Y33	strain: Y33	2772483	ASM1483871v1	Algoriphagus sp. Y33	strain: Y33	2772483	ASM1483871v1	GCF_014838715.1	RefSeq	GCF_014838715.1-RS_2024_08_17	Complete Genome	6378979	6378979	2020-10-01	5339	PRJNA663729	SAMN16177584	GCF_014838715.1	GCF_014838715.1	WP_192345964.1	25.785	446	103.48	277	14	1	431	1	407	3.3e-30	118	GCF_014838715.1	WP_192347613.1	24.494	445	103.248	297	15	4	431	5	427	6.07e-26	106					0
Alistipes communis	strain: 5CBH24	2585118	Acom_1.0	Alistipes communis	strain: 5CBH24	2585118	Acom_1.0	GCF_006542665.1	RefSeq	NCBI Prokaryotic Genome Annotation Pipeline (PGAP)	Complete Genome	3301347	3301347	2019-06-12	2734	PRJDB8150	SAMD00166231	GCF_006542665.1	GCF_006542665.1	WP_173364772.1	30.303	462	107.193	264	18	4	427	8	449	1.09e-46	163					0													0
Alistipes communis	strain: 6CPBBH3	2585118	6CPBBH3	Alistipes communis	strain: 6CPBBH3	2585118	6CPBBH3	GCF_006542745.1	RefSeq	NCBI Prokaryotic Genome Annotation Pipeline (PGAP)	Complete Genome	3302129	3302129	2019-06-12	2806	PRJDB8150	SAMD00166235	GCF_006542745.1	GCF_006542745.1	WP_173364772.1	30.303	462	107.193	264	18	4	427	8	449	1.08e-46	163					0													0
Alistipes dispar	strain: 5CPEGH6	2585119	Adis_1.0	Alistipes dispar	strain: 5CPEGH6	2585119	Adis_1.0	GCF_006542685.1	RefSeq	NCBI Prokaryotic Genome Annotation Pipeline (PGAP)	Complete Genome	2962376	2962376	2019-06-12	2478	PRJDB8150	SAMD00166232	GCF_006542685.1	GCF_006542685.1	WP_179954805.1	29.412	442	102.552	266	14	25	431	30	460	1.35e-39	144					0													0
Alistipes finegoldii	strain: CE91-St15	214856	ASM2284605v1	Alistipes finegoldii	strain: CE91-St15	214856	ASM2284605v1	GCF_022846055.1	RefSeq	GCF_022846055.1-RS_2024_04_01	Complete Genome	4117255	4117255	2022-02-04	3577	PRJDB11902	SAMD00389901	GCF_022846055.1	GCF_022846055.1	WP_227042441.1	29.374	463	107.425	282	13	5	431	4	457	2.01e-40	147					0													0
Alistipes finegoldii DSM 17242	strain: DSM 17242	679935	ASM26536v1	Alistipes finegoldii DSM 17242	strain: DSM 17242	679935	ASM26536v1	GCF_000265365.1	RefSeq	GCF_000265365.1-RS_2024_04_01	Complete Genome	3734239	3734239	2012-06-08	3237	PRJNA40775	SAMN02232007	GCF_000265365.1	GCF_000265365.1	WP_014775969.1	29.011	455	105.568	282	12	8	431	13	457	1.13e-39	144					0													0
Alistipes ihumii AP11	strain: AP11	1211813	ASM2514466v1	Alistipes ihumii AP11	strain: AP11	1211813	ASM2514466v1	GCF_025144665.1	RefSeq	NCBI Prokaryotic Genome Annotation Pipeline (PGAP)	Complete Genome	2780015	2780015	2022-09-12	2251	PRJNA746600	SAMN20222633	GCF_025144665.1	GCF_025144665.1	WP_019246816.1	31.754	422	97.9118	256	12	25	428	31	438	7.54e-45	158					0													0
Alistipes indistinctus	strain: 2BBH45	626932	ASM1416349v1	Alistipes indistinctus	strain: 2BBH45	626932	ASM1416349v1	GCF_014163495.1	RefSeq	NCBI Prokaryotic Genome Annotation Pipeline (PGAP)	Complete Genome	3012737	3095585	2020-08-05	2522	PRJDB9565	SAMD00216626	GCF_014163495.1	GCF_014163495.1	WP_118061630.1	27.356	435	100.928	269	12	28	431	33	451	2.88e-36	135					0													0
Alistipes indistinctus YIT 12060	strain: YIT 12060	742725	ASM2514499v1	Alistipes indistinctus YIT 12060	strain: YIT 12060	742725	ASM2514499v1	GCF_025144995.1	RefSeq	NCBI Prokaryotic Genome Annotation Pipeline (PGAP)	Complete Genome	2857445	2857445	2022-09-12	2354	PRJNA746600	SAMN20222634	GCF_025144995.1	GCF_025144995.1	WP_009133454.1	27.356	435	100.928	269	12	28	431	33	451	2.61e-36	135					0													0
Alistipes megaguti	strain: Marseille-P5997	2364787	PRJEB28786	Alistipes megaguti	strain: Marseille-P5997	2364787	PRJEB28786	GCF_900604385.1	RefSeq	NCBI Prokaryotic Genome Annotation Pipeline (PGAP)	Complete Genome	3270862	3270862	2018-10-22	2700	PRJEB28786	SAMEA4983370	GCF_900604385.1	GCF_900604385.1	WP_197714836.1	28.603	451	104.64	283	14	10	429	15	457	1.45e-40	147					0													0
Alistipes onderdonkii	strain: CE91-St18	328813	ASM2284567v1	Alistipes onderdonkii	strain: CE91-St18	328813	ASM2284567v1	GCF_022845675.1	RefSeq	NCBI Prokaryotic Genome Annotation Pipeline (PGAP)	Complete Genome	3812179	3812179	2022-02-04	3134	PRJDB11902	SAMD00389858	GCF_022845675.1	GCF_022845675.1	WP_244062157.1	29.581	453	105.104	271	15	10	428	15	453	4.77e-39	143					0													0
Alistipes onderdonkii	strain: DSM 19147	328813	ASM2514528v1	Alistipes onderdonkii	strain: DSM 19147	328813	ASM2514528v1	GCF_025145285.1	RefSeq	NCBI Prokaryotic Genome Annotation Pipeline (PGAP)	Complete Genome	3869542	3869542	2022-09-12	3199	PRJNA746600	SAMN20222635	GCF_025145285.1	GCF_025145285.1	WP_026318243.1	28.953	449	104.176	279	13	10	428	15	453	5.2e-39	143					0													0
Alistipes onderdonkii subsp. vulgaris	strain: 3BBH6	2585117	Aond_1.0	Alistipes onderdonkii subsp. vulgaris	strain: 3BBH6	2585117	Aond_1.0	GCF_006542645.1	RefSeq	GCF_006542645.1-RS_2024_03_28	Complete Genome	3507492	3507492	2019-06-12	2974	PRJDB8150	SAMD00166230	GCF_006542645.1	GCF_006542645.1	WP_232045617.1	29.139	453	105.104	273	15	10	428	15	453	1.61e-38	141					0													0
Alistipes onderdonkii subsp. vulgaris	strain: 5CPYCFAH4	2585117	Aond_2.0	Alistipes onderdonkii subsp. vulgaris	strain: 5CPYCFAH4	2585117	Aond_2.0	GCF_006542705.1	RefSeq	NCBI Prokaryotic Genome Annotation Pipeline (PGAP)	Complete Genome	3312673	3312673	2019-06-12	2823	PRJDB8150	SAMD00166233	GCF_006542705.1	GCF_006542705.1	WP_229107534.1	29.801	453	105.104	270	15	10	428	15	453	2.88e-39	143					0													0
Alistipes onderdonkii subsp. vulgaris	strain: 5NYCFAH2	2585117	Aond_3.0	Alistipes onderdonkii subsp. vulgaris	strain: 5NYCFAH2	2585117	Aond_3.0	GCF_006542725.1	RefSeq	NCBI Prokaryotic Genome Annotation Pipeline (PGAP)	Complete Genome	3312682	3312682	2019-06-12	2826	PRJDB8150	SAMD00166234	GCF_006542725.1	GCF_006542725.1	WP_229107534.1	29.801	453	105.104	270	15	10	428	15	453	2.87e-39	143					0
Alistipes senegalensis	strain: FDAARGOS_1578	1288121	ASM2073572v1	Alistipes senegalensis	strain: FDAARGOS_1578	1288121	ASM2073572v1	GCF_020735725.1	RefSeq	NCBI Prokaryotic Genome Annotation Pipeline (PGAP)	Complete Genome	4023294	4023294	2021-11-03	3233	PRJNA231221	SAMN22091675	GCF_020735725.1	GCF_020735725.1	WP_173390132.1	29.778	450	104.408	274	12	15	431	1	441	6.1e-41	148					0													0
Alistipes senegalensis JC50	strain: JC50	1033732	ASM2514564v1	Alistipes senegalensis JC50	strain: JC50	1033732	ASM2514564v1	GCF_025145645.1	RefSeq	NCBI Prokaryotic Genome Annotation Pipeline (PGAP)	Complete Genome	4023197	4023197	2022-09-12	3234	PRJNA746600	SAMN20222637	GCF_025145645.1	GCF_025145645.1	WP_173390132.1	29.778	450	104.408	274	12	15	431	1	441	6.09e-41	148					0													0
Alistipes shahii WAL 8301	strain: WAL 8301	717959	ASM2514584v1	Alistipes shahii WAL 8301	strain: WAL 8301	717959	ASM2514584v1	GCF_025145845.1	RefSeq	NCBI Prokaryotic Genome Annotation Pipeline (PGAP)	Complete Genome	3809618	3809618	2022-09-12	3235	PRJNA746600	SAMN20222638	GCF_025145845.1	GCF_025145845.1	WP_015547906.1	30.664	437	101.392	267	14	25	431	14	444	6.7e-41	147					0													0
Alistipes sp. dk3624	strain: dk3624	2662363	ASM955745v1	Alistipes sp. dk3624	strain: dk3624	2662363	ASM955745v1	GCF_009557455.1	RefSeq	NCBI Prokaryotic Genome Annotation Pipeline (PGAP)	Complete Genome	3019767	3019767	2019-11-05	2556	PRJNA579751	SAMN13118464	GCF_009557455.1	GCF_009557455.1	WP_055202577.1	31.148	427	99.0719	252	13	25	428	30	437	4.75e-44	156					0													0
Alkalitalea saponilacus	strain: SC/BZ-SP2	889453	ASM220179v1	Alkalitalea saponilacus	strain: SC/BZ-SP2	889453	ASM220179v1	GCF_002201795.1	RefSeq	NCBI Prokaryotic Genome Annotation Pipeline (PGAP)	Complete Genome	4775573	4775573	2017-06-20	3631	PRJNA389474	SAMN07200443	GCF_002201795.1	GCF_002201795.1	WP_079558371.1	30.751	426	98.8399	263	10	18	431	19	424	2.93e-58	194					0													0
Allomuricauda ruestringensis DSM 13258	strain: DSM 13258	886377	ASM22408v1	Allomuricauda ruestringensis DSM 13258	strain: DSM 13258	886377	ASM22408v1	GCF_000224085.1	RefSeq	NCBI Prokaryotic Genome Annotation Pipeline (PGAP)	Complete Genome	3842422	3842422	2011-08-19	3430	PRJNA52467	SAMN02232041	GCF_000224085.1	GCF_000224085.1	WP_014032224.1	29.412	442	102.552	272	12	5	430	3	420	5.97e-49	169	GCF_000224085.1	WP_041801700.1	27.725	422	97.9118	268	11	21	430	17	413	3.91e-29	114	GCF_000224085.1	WP_014033671.1	26.957	115	26.6821
Amniculibacterium sp. G2-70	strain: G2-70	2767188	ASM1435305v1	Amniculibacterium sp. G2-70	strain: G2-70	2767188	ASM1435305v1	GCF_014353055.1	RefSeq	NCBI Prokaryotic Genome Annotation Pipeline (PGAP)	Complete Genome	2823139	2839245	2020-09-01	2637	PRJNA659153	SAMN15897671	GCF_014353055.1	GCF_014353055.1	WP_124642135.1	24.883	426	98.8399	279	11	22	428	18	421	1.17e-25	104					0													0
Anseongella ginsenosidimutans	strain: Gsoil 524	496056	ASM803323v1	Anseongella ginsenosidimutans	strain: Gsoil 524	496056	ASM803323v1	GCF_008033235.1	RefSeq	GCF_008033235.1-RS_2024_06_10	Complete Genome	4322684	4322684	2019-08-20	3798	PRJNA558201	SAMN12429832	GCF_008033235.1	GCF_008033235.1	WP_132130631.1	28.668	443	102.784	280	15	9	431	6	432	4.03e-42	151					0													0
Antarcticibacterium arcticum	strain: PAMC 28998	2585771	ASM799379v1	Antarcticibacterium arcticum	strain: PAMC 28998	2585771	ASM799379v1	GCF_007993795.1	RefSeq	NCBI Prokaryotic Genome Annotation Pipeline (PGAP)	Complete Genome	3409178	3409178	2019-08-13	3122	PRJNA551306	SAMN12144329	GCF_007993795.1	GCF_007993795.1	WP_146834856.1	27.689	437	101.392	276	14	8	431	8	417	1.13e-35	132	GCF_007993795.1	WP_146832736.1	20.968	186	43.1555	128	9	214	382	8	191	0.017	33.9					0
Antarcticibacterium flavum	strain: JB01H24	2058175	ASM615920v1	Antarcticibacterium flavum	strain: JB01H24	2058175	ASM615920v1	GCF_006159205.1	RefSeq	NCBI Prokaryotic Genome Annotation Pipeline (PGAP)	Complete Genome	4353683	4353683	2019-06-10	3864	PRJNA545845	SAMN11935687	GCF_006159205.1	GCF_006159205.1	WP_246054340.1	22.615	283	65.6613	201	6	156	431	1	272	3.34e-16	75.1	GCF_006159205.1	WP_246054342.1	34.043	94	21.8097	54	4	62	155	1	86	1.92e-06	42.7	GCF_006159205.1	WP_246054185.1	37.037	27	6.2645
Antarcticibacterium sp. 1MA-6-2	strain: 1MA-6-2	2908210	ASM2153513v1	Antarcticibacterium sp. 1MA-6-2	strain: 1MA-6-2	2908210	ASM2153513v1	GCF_021535135.1	RefSeq	NCBI Prokaryotic Genome Annotation Pipeline (PGAP)	Complete Genome	4383004	4383004	2022-01-20	4653	PRJNA794977	SAMN24667380	GCF_021535135.1	GCF_021535135.1	WP_235324892.1	26.62	432	100.232	284	13	8	431	8	414	6.71e-34	127					0													0
Apibacter raozihei	strain: HY041	2500547	ASM401485v1	Apibacter raozihei	strain: HY041	2500547	ASM401485v1	GCF_004014855.1	RefSeq	NCBI Prokaryotic Genome Annotation Pipeline (PGAP)	Complete Genome	3293048	3293048	2019-01-14	2938	PRJNA512963	SAMN10691118	GCF_004014855.1	GCF_004014855.1	WP_128149705.1	26.292	445	103.248	282	17	8	431	6	425	2.13e-27	109					0													0
Apibacter sp. B2966	strain: B2966	2656761	ASM1108248v1	Apibacter sp. B2966	strain: B2966	2656761	ASM1108248v1	GCF_011082485.1	RefSeq	NCBI Prokaryotic Genome Annotation Pipeline (PGAP)	Complete Genome	2315326	2315326	2020-03-09	1984	PRJNA578212	SAMN13053031	GCF_011082485.1	GCF_011082485.1	WP_166004680.1	25.227	440	102.088	280	14	13	431	12	423	2.87e-29	114					0													0
Apibacter sp. B3706	strain: B3706	2656760	ASM1108272v1	Apibacter sp. B3706	strain: B3706	2656760	ASM1108272v1	GCF_011082725.1	RefSeq	NCBI Prokaryotic Genome Annotation Pipeline (PGAP)	Complete Genome	2297680	2297680	2020-03-09	2019	PRJNA578212	SAMN13053030	GCF_011082725.1	GCF_011082725.1	WP_166005758.1	25.227	440	102.088	280	14	13	431	12	423	2.06e-29	115					0
Apibacter sp. ESL0404	strain: ESL0404	2704651	ASM1946924v1	Apibacter sp. ESL0404	strain: ESL0404	2704651	ASM1946924v1	GCF_019469245.1	RefSeq	GCF_019469245.1-RS_2024_08_18	Complete Genome	2297075	2297075	2021-08-09	1975	PRJNA598094	SAMN13893457	GCF_019469245.1	GCF_019469245.1	WP_220264074.1	25.227	440	102.088	280	14	13	431	12	423	2.33e-29	114					0													0
Apibacter sp. ESL0432	strain: ESL0432	2704652	ASM1946922v1	Apibacter sp. ESL0432	strain: ESL0432	2704652	ASM1946922v1	GCF_019469225.1	RefSeq	GCF_019469225.1-RS_2024_08_18	Complete Genome	2314355	2314355	2021-08-09	1988	PRJNA598094	SAMN13893458	GCF_019469225.1	GCF_019469225.1	WP_220233572.1	25	440	102.088	281	14	13	431	12	423	2.93e-29	114					0													0
Aquimarina sp. AD1	strain: AD1	1714848	ASM344369v1	Aquimarina sp. AD1	strain: AD1	1714848	ASM344369v1	GCF_003443695.1	RefSeq	GCF_003443695.1-RS_2024_08_14	Complete Genome	5461560	5461560	2018-09-04	4736	PRJNA485019	SAMN09780816	GCF_003443695.1	GCF_003443695.1	WP_118387755.1	31.163	430	99.768	267	14	8	429	5	413	7.59e-43	153	GCF_003443695.1	WP_147404008.1	27.506	429	99.536	274	11	12	429	12	414	4.02e-34	129					0
Aquimarina sp. AD10	strain: AD10	1714849	ASM344371v1	Aquimarina sp. AD10	strain: AD10	1714849	ASM344371v1	GCF_003443715.1	RefSeq	GCF_003443715.1-RS_2024_08_14	Complete Genome	6087890	6087890	2018-09-04	5150	PRJNA485019	SAMN09780817	GCF_003443715.1	GCF_003443715.1	WP_066308348.1	30.162	431	100	271	14	8	431	5	412	1.51e-42	152	GCF_003443715.1	WP_118502047.1	32.143	84	19.4896	44	2	160	230	311	394	0.019	34.3					0
Aquimarina sp. Aq107	isolate: Aq107	1191912	Aquimarina sp. strain Aq107	Aquimarina sp. Aq107	isolate: Aq107	1191912	Aquimarina sp. strain Aq107	GCF_943733665.1	RefSeq	GCF_943733665.1-RS_2024_08_27	Complete Genome	5500051	5500051	2022-06-30	4763	PRJEB53057	SAMEA14448970	GCF_943733665.1	GCF_943733665.1	WP_108805029.1	31.163	430	99.768	267	14	8	429	5	413	5.92e-43	153					0													0
Aquimarina sp. BL5	strain: BL5	1714860	ASM344367v1	Aquimarina sp. BL5	strain: BL5	1714860	ASM344367v1	GCF_003443675.1	RefSeq	GCF_003443675.1-RS_2024_08_24	Complete Genome	6011237	6011237	2018-09-04	5071	PRJNA485019	SAMN09780819	GCF_003443675.1	GCF_003443675.1	WP_118460221.1	30.162	431	100	269	14	8	429	5	412	7.93e-41	147					0													0
Aquimarina sp. ERC-38	strain: ERC-38	2949996	ASM2622255v1	Aquimarina sp. ERC-38	strain: ERC-38	2949996	ASM2622255v1	GCF_026222555.1	RefSeq	NCBI Prokaryotic Genome Annotation Pipeline (PGAP)	Complete Genome	4431522	4431522	2022-11-17	3673	PRJNA843789	SAMN28771315	GCF_026222555.1	GCF_026222555.1	WP_265771955.1	28.438	429	99.536	268	15	10	425	7	409	1.78e-39	143	GCF_026222555.1	WP_265769757.1	25.234	107	24.826	71	5	214	312	8	113	0.02	33.9					0
Aquimarina sp. TRL1	strain: TRL1	2736252	ASM1336553v1	Aquimarina sp. TRL1	strain: TRL1	2736252	ASM1336553v1	GCF_013365535.1	RefSeq	GCF_013365535.1-RS_2024_07_31	Complete Genome	5351143	5414780	2020-06-22	4518	PRJNA632642	SAMN14916496	GCF_013365535.1	GCF_013365535.1	WP_254884032.1	27.04	429	99.536	277	9	10	431	10	409	1.82e-36	135	GCF_013365535.1	WP_176027756.1	25.814	430	99.768	284	13	8	427	5	409	1.45e-31	122	GCF_013365535.1	WP_176028694.1	25.862	174	40.3712
Aquipluma nitroreducens	strain: MeG22	2010828	ASM968958v1	Aquipluma nitroreducens	strain: MeG22	2010828	ASM968958v1	GCF_009689585.1	RefSeq	NCBI Prokaryotic Genome Annotation Pipeline (PGAP)	Complete Genome	5712279	5712279	2019-11-13	4768	PRJDB6934	SAMD00115839	GCF_009689585.1	GCF_009689585.1	WP_318347198.1	32.87	432	100.232	270	8	10	431	11	432	1.31e-73	234	GCF_009689585.1	WP_318349530.1	26.279	430	99.768	301	6	4	431	3	418	7.26e-41	147					0
Aquirufa antheringensis	strain: 44A-TON	2516559	ASM2392116v1	Aquirufa antheringensis	strain: 44A-TON	2516559	ASM2392116v1	GCF_023921165.1	RefSeq	GCF_023921165.1-RS_2024_03_29	Complete Genome	2453534	2453534	2022-06-27	2214	PRJNA510297	SAMN13761849	GCF_023921165.1	GCF_023921165.1	WP_252622281.1	24.545	440	102.088	295	10	6	430	17	434	6.09e-30	117					0													0
Aquirufa lenticrescens	strain: 9H-EGSE	2696560	ASM1991608v1	Aquirufa lenticrescens	strain: 9H-EGSE	2696560	ASM1991608v1	GCF_019916085.1	RefSeq	NCBI Prokaryotic Genome Annotation Pipeline (PGAP)	Complete Genome	2505188	2505188	2021-09-09	2242	PRJNA510297	SAMN13761857	GCF_019916085.1	GCF_019916085.1	WP_223130166.1	25	440	102.088	293	10	6	430	17	434	3.26e-28	112					0													0
Aquirufa nivalisilvae	strain: HME7025	2516557	ASM314353v1	Aquirufa nivalisilvae	strain: HME7025	2516557	ASM314353v1	GCF_003143535.1	RefSeq	NCBI Prokaryotic Genome Annotation Pipeline (PGAP)	Complete Genome	3116291	3116291	2018-05-19	2657	PRJNA449135	SAMN09065711	GCF_003143535.1	GCF_003143535.1	WP_109323687.1	25.412	425	98.6079	278	12	22	430	42	443	3.01e-23	97.8					0													0
Arachidicoccus ginsenosidivorans	strain: Gsoil 809	496057	ASM797138v1	Arachidicoccus ginsenosidivorans	strain: Gsoil 809	496057	ASM797138v1	GCF_007971385.1	RefSeq	NCBI Prokaryotic Genome Annotation Pipeline (PGAP)	Complete Genome	5773153	5773153	2019-08-12	5004	PRJNA558430	SAMN12478316	GCF_007971385.1	GCF_007971385.1	WP_146780841.1	27.126	435	100.928	279	13	12	428	4	418	1.12e-35	133	GCF_007971385.1	WP_146780324.1	26.638	473	109.745	277	17	9	429	7	461	1.04e-25	105					0
Arachidicoccus soli	strain: KIS59-12	2341117	ASM360062v1	Arachidicoccus soli	strain: KIS59-12	2341117	ASM360062v1	GCF_003600625.1	RefSeq	NCBI Prokaryotic Genome Annotation Pipeline (PGAP)	Complete Genome	4099663	4099663	2018-09-27	3419	PRJNA492230	SAMN10095285	GCF_003600625.1	GCF_003600625.1	WP_119985078.1	25.408	429	99.536	290	13	10	424	12	424	2.66e-30	118	GCF_003600625.1	WP_119989371.1	25.314	478	110.905	294	19	4	431	2	466	4.96e-21	91.7	GCF_003600625.1	WP_119988157.1	25.664	113	26.2181
Arachidicoccus sp. BS20	strain: BS20	1850526	ASM165970v1	Arachidicoccus sp. BS20	strain: BS20	1850526	ASM165970v1	GCF_001659705.1	RefSeq	GCF_001659705.1-RS_2024_08_14	Complete Genome	3492500	3492500	2016-06-08	3045	PRJNA322235	SAMN05006811	GCF_001659705.1	GCF_001659705.1	WP_156522662.1	25.814	430	99.768	285	12	12	424	14	426	5.62e-30	117					0													0
Arachidicoccus terrestris	strain: 5GH13-10	2875539	ASM2004234v1	Arachidicoccus terrestris	strain: 5GH13-10	2875539	ASM2004234v1	GCF_020042345.1	RefSeq	NCBI Prokaryotic Genome Annotation Pipeline (PGAP)	Complete Genome	4901925	4901925	2021-09-20	3789	PRJNA761798	SAMN21364209	GCF_020042345.1	GCF_020042345.1	WP_224071455.1	26.128	421	97.6798	263	14	34	431	3	398	8.61e-27	108	GCF_020042345.1	WP_224071046.1	25.708	459	106.497	274	17	22	429	20	462	8.46e-22	94.4					0
Arcticibacter sp. MXS-1	strain: MXS-1	3341726	ASM4190238v1	Arcticibacter sp. MXS-1	strain: MXS-1	3341726	ASM4190238v1	GCF_041902385.1	RefSeq	GCF_041902385.1-RS_2024_09_12	Complete Genome	4865459	4865459	2024-09-13	4201	PRJNA1155001	SAMN43439272	GCF_041902385.1	GCF_041902385.1	WP_374165833.1	28.7	446	103.48	281	12	4	431	5	431	4.54e-46	161	GCF_041902385.1	WP_374165626.1	37.5	56	12.993	30	2	210	265	1857	1907	0.006	35.8					0
Arcticibacterium luteifluviistationis	strain: SM1504T	1784714	ASM325870v1	Arcticibacterium luteifluviistationis	strain: SM1504T	1784714	ASM325870v1	GCF_003258705.1	RefSeq	GCF_003258705.1-RS_2024_09_16	Complete Genome	5379839	5379839	2018-06-20	4428	PRJNA471374	SAMN09208224	GCF_003258705.1	GCF_003258705.1	WP_111370378.1	22.883	437	101.392	287	13	20	431	20	431	1.48e-17	81.3					0													0
Arenibacter algicola	strain: SMS7	616991	ASM223449v1	Arenibacter algicola	strain: SMS7	616991	ASM223449v1	GCF_002234495.1	RefSeq	NCBI Prokaryotic Genome Annotation Pipeline (PGAP)	Complete Genome	5793053	5857781	2017-07-27	4901	PRJNA380207	SAMN07322679	GCF_002234495.1	GCF_002234495.1	WP_093977300.1	28.798	441	102.32	272	13	9	430	5	422	3.53e-46	162	GCF_002234495.1	WP_093978219.1	27.149	442	102.552	278	13	5	431	3	415	8.72e-39	142	GCF_002234495.1	WP_093979705.1	30.137	73	16.9374
Arenibacter antarcticus	strain: KCTC 52924T	2040469	KOPRI_Aant_1.0	Arenibacter antarcticus	strain: KCTC 52924T	2040469	KOPRI_Aant_1.0	GCF_041320605.1	RefSeq	GCF_041320605.1-RS_2024_08_19	Complete Genome	4694007	4694007	2024-08-19	3865	PRJNA1145851	SAMN43077851	GCF_041320605.1	GCF_041320605.1	WP_251806323.1	27.169	438	101.624	286	15	9	431	5	424	1.25e-37	139	GCF_041320605.1	WP_370671508.1	22.059	204	47.3318	121	8	122	304	29	215	0.007	35					0
Aurantibacillus circumpalustris	strain: Swamp196	3036359	ASM2962521v1	Aurantibacillus circumpalustris	strain: Swamp196	3036359	ASM2962521v1	GCF_029625215.1	RefSeq	NCBI Prokaryotic Genome Annotation Pipeline (PGAP)	Complete Genome	4604442	4604442	2023-04-09	3812	PRJNA943935	SAMN33734155	GCF_029625215.1	GCF_029625215.1	WP_317899834.1	25.094	530	122.97	279	13	5	431	4	518	1.22e-35	134					0													0
Aureibacter tunicatorum	strain: NBRC 107587	866807	ASM3649263v1	Aureibacter tunicatorum	strain: NBRC 107587	866807	ASM3649263v1	GCF_036492635.1	RefSeq	GCF_036492635.1-RS_2024_04_04	Complete Genome	4795222	6171275	2023-09-26	5075	PRJDB12613	SAMD00409818	GCF_036492635.1	GCF_036492635.1	WP_309937245.1	26.562	448	103.944	281	17	10	431	11	436	1.67e-33	127	GCF_036492635.1	WP_309937627.1	27.485	171	39.6752	100	9	267	425	248	406	0.007	35.8	GCF_036492635.1	WP_309937999.1	29.524	105	24.3619
Aureibaculum algae	strain: 10Alg 115	2584122	ASM606531v1	Aureibaculum algae	strain: 10Alg 115	2584122	ASM606531v1	GCF_006065315.1	RefSeq	NCBI Prokaryotic Genome Annotation Pipeline (PGAP)	Complete Genome	5168958	5168958	2019-06-06	4393	PRJNA544404	SAMN11835398	GCF_006065315.1	GCF_006065315.1	WP_138950087.1	26.555	418	96.9838	275	9	22	430	19	413	1.15e-40	147	GCF_006065315.1	WP_138951998.1	26.95	423	98.1439	275	9	23	431	20	422	7.1e-38	139					0
Aureispira anguillae	strain: EL160426	2864201	ASM2600011v1	Aureispira anguillae	strain: EL160426	2864201	ASM2600011v1	GCF_026000115.1	RefSeq	NCBI Prokaryotic Genome Annotation Pipeline (PGAP)	Complete Genome	7583665	7793157	2022-10-07	5988	PRJDB13848	SAMD00513442	GCF_026000115.1	GCF_026000115.1	WP_264789822.1	24.307	469	108.817	292	17	7	428	10	462	1.8e-25	105					0													0
Aureispira sp. CCB-E	strain: CCB-E	3051121	ASM3132634v1	Aureispira sp. CCB-E	strain: CCB-E	3051121	ASM3132634v1	GCF_031326345.1	RefSeq	NCBI Prokaryotic Genome Annotation Pipeline (PGAP)	Complete Genome	7314351	7391627	2023-09-11	5716	PRJNA978982	SAMN35563658	GCF_031326345.1	GCF_031326345.1	WP_052595627.1	25.996	477	110.673	282	17	4	428	5	462	2.95e-28	113					0													0
Bacteroides caccae	strain: ATCC 43185	47678	ASM222261v2	Bacteroides caccae	strain: ATCC 43185	47678	ASM222261v2	GCF_002222615.2	RefSeq	NCBI Prokaryotic Genome Annotation Pipeline (PGAP)	Complete Genome	4570803	4570803	2017-08-30	3696	PRJNA393727	SAMN07340701	GCF_002222615.2	GCF_002222615.2	WP_005679344.1	75.973	437	101.392	99	2	1	431	1	437	0	683	GCF_002222615.2	WP_005678344.1	28.747	407	94.4316	253	11	22	423	20	394	3.87e-34	128					0
Bacteroides caccae	strain: ATCC 43185	47678	ASM2514631v1	Bacteroides caccae	strain: ATCC 43185	47678	ASM2514631v1	GCF_025146315.1	RefSeq	NCBI Prokaryotic Genome Annotation Pipeline (PGAP)	Complete Genome	4570799	4570799	2022-09-12	3693	PRJNA746600	SAMN20222641	GCF_025146315.1	GCF_025146315.1	WP_005679344.1	75.973	437	101.392	99	2	1	431	1	437	0	683	GCF_025146315.1	WP_005678344.1	28.747	407	94.4316	253	11	22	423	20	394	3.87e-34	128					0
Bacteroides caccae	strain: BFG-100	47678	ASM2009154v1	Bacteroides caccae	strain: BFG-100	47678	ASM2009154v1	GCF_020091545.1	RefSeq	NCBI Prokaryotic Genome Annotation Pipeline (PGAP)	Complete Genome	5022820	5022820	2021-09-22	4165	PRJNA646575	SAMN15547129	GCF_020091545.1	GCF_020091545.1	WP_055256740.1	76.201	437	101.392	98	2	1	431	1	437	0	686					0													0
Bacteroides caccae	strain: FDAARGOS_1097	47678	ASM1672630v1	Bacteroides caccae	strain: FDAARGOS_1097	47678	ASM1672630v1	GCF_016726305.1	RefSeq	NCBI Prokaryotic Genome Annotation Pipeline (PGAP)	Complete Genome	4570941	4570941	2021-01-20	3694	PRJNA231221	SAMN16357266	GCF_016726305.1	GCF_016726305.1	WP_005679344.1	75.973	437	101.392	99	2	1	431	1	437	0	683	GCF_016726305.1	WP_005678344.1	28.747	407	94.4316	253	11	22	423	20	394	3.88e-34	128					0
Bacteroides caccae	strain: FDAARGOS_1219	47678	ASM1688974v1	Bacteroides caccae	strain: FDAARGOS_1219	47678	ASM1688974v1	GCF_016889745.1	RefSeq	NCBI Prokaryotic Genome Annotation Pipeline (PGAP)	Complete Genome	4570957	4570957	2021-02-15	3692	PRJNA231221	SAMN16357361	GCF_016889745.1	GCF_016889745.1	WP_005679344.1	75.973	437	101.392	99	2	1	431	1	437	0	683	GCF_016889745.1	WP_005678344.1	28.747	407	94.4316	253	11	22	423	20	394	3.87e-34	128					0
Bacteroides caccae CL03T12C61	strain: CL03T12C61	997873	ASM1829220v1	Bacteroides caccae CL03T12C61	strain: CL03T12C61	997873	ASM1829220v1	GCF_018292205.1	RefSeq	GCF_018292205.1-RS_2024_03_28	Complete Genome	5485670	5499725	2021-05-06	4594	PRJNA669351	SAMN16451178	GCF_018292205.1	GCF_018292205.1	WP_005680207.1	76.201	437	101.392	98	2	1	431	1	437	0	686	GCF_018292205.1	WP_005678344.1	28.747	407	94.4316	253	11	22	423	20	394	4.57e-34	128					0
Bacteroides caecimuris	strain: I48	1796613	ASM168872v2	Bacteroides caecimuris	strain: I48	1796613	ASM168872v2	GCF_001688725.2	RefSeq	NCBI Prokaryotic Genome Annotation Pipeline (PGAP)	Complete Genome	4839927	4839927	2017-04-05	4064	PRJNA317592	SAMN04621613	GCF_001688725.2	GCF_001688725.2	WP_065537936.1	78.241	432	100.232	86	2	1	431	1	425	0	701					0													0
Bacteroides cellulosilyticus	strain: BFG-250	246787	ASM2009140v1	Bacteroides cellulosilyticus	strain: BFG-250	246787	ASM2009140v1	GCF_020091405.1	RefSeq	NCBI Prokaryotic Genome Annotation Pipeline (PGAP)	Complete Genome	6935738	6935738	2021-09-22	5345	PRJNA646575	SAMN15546934	GCF_020091405.1	GCF_020091405.1	WP_224318926.1	55.427	433	100.464	178	3	1	431	1	420	5.03e-169	478	GCF_020091405.1	WP_224321224.1	28.538	424	98.3759	249	18	13	423	14	396	4.26e-29	115					0
Bacteroides cellulosilyticus	strain: CL06T03C01	246787	ASM1829212v1	Bacteroides cellulosilyticus	strain: CL06T03C01	246787	ASM1829212v1	GCF_018292125.1	RefSeq	GCF_018292125.1-RS_2024_03_28	Complete Genome	7170151	7271073	2021-05-06	5614	PRJNA669351	SAMN16451184	GCF_018292125.1	GCF_018292125.1	WP_007215627.1	55.196	433	100.464	179	3	1	431	1	420	2.14e-168	477	GCF_018292125.1	WP_026366932.1	28.046	435	100.928	256	19	5	423	3	396	6.71e-29	114					0
Bacteroides cellulosilyticus	strain: PL2022	246787	ASM2526384v1	Bacteroides cellulosilyticus	strain: PL2022	246787	ASM2526384v1	GCF_025263845.1	RefSeq	NCBI Prokaryotic Genome Annotation Pipeline (PGAP)	Complete Genome	6813258	6885775	2022-09-19	5207	PRJNA870258	SAMN30355604	GCF_025263845.1	GCF_025263845.1	WP_007215627.1	55.196	433	100.464	179	3	1	431	1	420	2.02e-168	477	GCF_025263845.1	WP_026366932.1	28.046	435	100.928	256	19	5	423	3	396	6.31e-29	114					0
Bacteroides cellulosilyticus	strain: WH2	246787	ASM131834v1	Bacteroides cellulosilyticus	strain: WH2	246787	ASM131834v1	GCF_001318345.1	RefSeq	GCF_001318345.1-RS_2024_03_29	Complete Genome	7084828	7084828	2015-10-16	5432	PRJNA289334	SAMN03852682	GCF_001318345.1	GCF_001318345.1	WP_007215627.1	55.196	433	100.464	179	3	1	431	1	420	2.09e-168	477	GCF_001318345.1	WP_026366932.1	28.046	435	100.928	256	19	5	423	3	396	6.54e-29	114					0
Bacteroides eggerthii	strain: CL11T00C20	28111	ASM1828929v1	Bacteroides eggerthii	strain: CL11T00C20	28111	ASM1828929v1	GCF_018289295.1	RefSeq	GCF_018289295.1-RS_2024_05_18	Complete Genome	5008416	5106652	2021-05-06	4447	PRJNA669351	SAMN16451194	GCF_018289295.1	GCF_018289295.1	WP_021939739.1	57.506	433	100.464	169	3	1	431	1	420	0	511					0													0
Bacteroides eggerthii	strain: DSM 20697	28111	ASM2514656v1	Bacteroides eggerthii	strain: DSM 20697	28111	ASM2514656v1	GCF_025146565.1	RefSeq	GCF_025146565.1-RS_2024_03_29	Complete Genome	4206509	4206509	2022-09-12	3462	PRJNA746600	SAMN20222646	GCF_025146565.1	GCF_025146565.1	WP_004289659.1	57.275	433	100.464	170	3	1	431	1	420	0	509					0													0
Bacteroides faecis	strain: BFG-108	674529	ASM2009150v1	Bacteroides faecis	strain: BFG-108	674529	ASM2009150v1	GCF_020091505.1	RefSeq	GCF_020091505.1-RS_2024_03_28	Complete Genome	6282422	6352228	2021-09-22	5046	PRJNA646575	SAMN15547144	GCF_020091505.1	GCF_020091505.1	WP_010536960.1	89.791	431	100	43	1	1	431	1	430	0	800	GCF_020091505.1	WP_055270636.1	30.732	410	95.1276	243	12	21	423	19	394	1.59e-35	132					0
Bacteroides faecis	strain: BFG-467	674529	ASM2476014v1	Bacteroides faecis	strain: BFG-467	674529	ASM2476014v1	GCF_024760145.1	RefSeq	GCF_024760145.1-RS_2024_09_13	Complete Genome	6813015	6825630	2022-08-29	5803	PRJNA646575	SAMN30323371	GCF_024760145.1	GCF_024760145.1	WP_010536960.1	89.791	431	100	43	1	1	431	1	430	0	800	GCF_024760145.1	WP_195527203.1	30.732	410	95.1276	243	12	21	423	19	394	1.52e-35	132					0
Bacteroides faecis	strain: BFG-513	674529	ASM2476022v1	Bacteroides faecis	strain: BFG-513	674529	ASM2476022v1	GCF_024760225.1	RefSeq	GCF_024760225.1-RS_2024_09_13	Complete Genome	6424172	6433329	2022-08-29	5227	PRJNA646575	SAMN30323416	GCF_024760225.1	GCF_024760225.1	WP_010536960.1	89.791	431	100	43	1	1	431	1	430	0	800	GCF_024760225.1	WP_010539010.1	30.732	410	95.1276	243	12	21	423	19	394	1.33e-35	133					0
Bacteroides faecis	strain: BFG-527	674529	ASM2475940v1	Bacteroides faecis	strain: BFG-527	674529	ASM2475940v1	GCF_024759405.1	RefSeq	GCF_024759405.1-RS_2024_09_13	Complete Genome	6939009	7083267	2022-08-29	5975	PRJNA646575	SAMN30323427	GCF_024759405.1	GCF_024759405.1	WP_010536960.1	89.791	431	100	43	1	1	431	1	430	0	800	GCF_024759405.1	WP_055270636.1	30.732	410	95.1276	243	12	21	423	19	394	1.65e-35	132					0
Bacteroides faecium	strain: CBA7301	2715212	ASM1211359v1	Bacteroides faecium	strain: CBA7301	2715212	ASM1211359v1	GCF_012113595.1	RefSeq	GCF_012113595.1-RS_2024_08_13	Complete Genome	6782182	6782182	2020-04-07	5159	PRJNA610130	SAMN14278046	GCF_012113595.1	GCF_012113595.1	WP_167962972.1	80.974	431	100	74	3	1	431	1	423	0	709	GCF_012113595.1	WP_167966802.1	28.842	423	98.1439	265	12	11	428	8	399	8.19e-40	144	GCF_012113595.1	WP_167966709.1	29.412	408	94.6636
Bacteroides finegoldii	strain: Bacteroides finegoldii TSDC17.2-1.1	338188	BFTSDC17_v2	Bacteroides finegoldii	strain: Bacteroides finegoldii TSDC17.2-1.1	338188	BFTSDC17_v2	GCF_963360665.1	RefSeq	NCBI Prokaryotic Genome Annotation Pipeline (PGAP)	Complete Genome	98227	4514091	2023-09-26	3702	PRJEB55384	SAMEA114266237	GCF_963360665.1	GCF_963360665.1	WP_022275373.1	74.773	440	102.088	91	4	1	431	1	429	0	659					0													0
Bacteroides finegoldii	strain: CL09T03C10	338188	BfineCL09T03C10_hyb1	Bacteroides finegoldii	strain: CL09T03C10	338188	BfineCL09T03C10_hyb1	GCF_040687835.1	RefSeq	GCF_040687835.1-RS_2024_07_13	Complete Genome	5120579	5120579	2024-07-14	4221	PRJNA982086	SAMN35685248	GCF_040687835.1	GCF_040687835.1	WP_007765279.1	74.376	441	102.32	92	5	1	431	1	430	0	649					0													0
Bacteroides fragilis	strain: 078320-1	817	Bfrag078320-1_hyb1	Bacteroides fragilis	strain: 078320-1	817	Bfrag078320-1_hyb1	GCF_040687825.1	RefSeq	GCF_040687825.1-RS_2024_07_13	Complete Genome	5095801	5095801	2024-07-14	4100	PRJNA982086	SAMN35685249	GCF_040687825.1	GCF_040687825.1	WP_005785451.1	58.182	440	102.088	159	6	1	431	1	424	4.29e-176	496	GCF_040687825.1	WP_009292966.1	30.26	423	98.1439	254	13	11	425	7	396	7.56e-33	125					0
Bacteroides fragilis	strain: 1284	817	Bfrag1284_hyb1	Bacteroides fragilis	strain: 1284	817	Bfrag1284_hyb1	GCF_040687815.1	RefSeq	GCF_040687815.1-RS_2024_07_13	Complete Genome	5162363	5162363	2024-07-14	4226	PRJNA982086	SAMN35685250	GCF_040687815.1	GCF_040687815.1	WP_100738759.1	57.955	440	102.088	160	6	1	431	1	424	1.34e-175	494	GCF_040687815.1	WP_009292966.1	30.26	423	98.1439	254	13	11	425	7	396	7.67e-33	125					0
Bacteroides fragilis	strain: 638R-erm-GA1tetQ-6	817	Bfrag638R-erm-GA1tetQ-6_hyb1	Bacteroides fragilis	strain: 638R-erm-GA1tetQ-6	817	Bfrag638R-erm-GA1tetQ-6_hyb1	GCF_040687805.1	RefSeq	GCF_040687805.1-RS_2024_07_13	Complete Genome	5500213	5500213	2024-07-14	4540	PRJNA982086	SAMN35685252	GCF_040687805.1	GCF_040687805.1	WP_005785451.1	58.182	440	102.088	159	6	1	431	1	424	4.61e-176	496	GCF_040687805.1	WP_005814861.1	30.26	423	98.1439	254	13	11	425	7	396	5.24e-33	125					0
Bacteroides fragilis	strain: 86-5443-2-2	817	ASM2370273v1	Bacteroides fragilis	strain: 86-5443-2-2	817	ASM2370273v1	GCF_023702735.1	RefSeq	GCF_023702735.1-RS_2024_03_30	Complete Genome	5369373	5369373	2022-06-12	4485	PRJNA845095	SAMN28856114	GCF_023702735.1	GCF_023702735.1	WP_009291700.1	58.409	440	102.088	158	6	1	431	1	424	1.01e-176	498	GCF_023702735.1	WP_009292966.1	30.26	423	98.1439	254	13	11	425	7	396	7.83e-33	125
Bacteroides fragilis	strain: BE1	817	BFBE1.1	Bacteroides fragilis	strain: BE1	817	BFBE1.1	GCF_001286525.1	RefSeq	NCBI Prokaryotic Genome Annotation Pipeline (PGAP)	Complete Genome	5188967	5188967	2015-08-25	4226	PRJEB10044	SAMEA3501569	GCF_001286525.1	GCF_001286525.1	WP_005785451.1	58.182	440	102.088	159	6	1	431	1	424	4.37e-176	496	GCF_001286525.1	WP_005798957.1	29.691	421	97.6798	259	12	11	425	7	396	6e-33	125					0
Bacteroides fragilis	strain: BFG-1	817	ASM2009156v1	Bacteroides fragilis	strain: BFG-1	817	ASM2009156v1	GCF_020091565.1	RefSeq	NCBI Prokaryotic Genome Annotation Pipeline (PGAP)	Complete Genome	5187754	5223334	2021-09-22	4304	PRJNA646575	SAMN15546948	GCF_020091565.1	GCF_020091565.1	WP_005785451.1	58.182	440	102.088	159	6	1	431	1	424	4.33e-176	496	GCF_020091565.1	WP_005798957.1	29.691	421	97.6798	259	12	11	425	7	396	5.94e-33	125					0
Bacteroides fragilis	strain: BOB25	817	ASM96578v1	Bacteroides fragilis	strain: BOB25	817	ASM96578v1	GCF_000965785.1	RefSeq	NCBI Prokaryotic Genome Annotation Pipeline (PGAP)	Complete Genome	5282232	5282232	2015-03-30	4332	PRJNA278510	SAMN03420872	GCF_000965785.1	GCF_000965785.1	WP_032572658.1	58.182	440	102.088	159	6	1	431	1	424	3.37e-176	496	GCF_000965785.1	WP_032573590.1	29.454	421	97.6798	260	12	11	425	7	396	4.82e-32	123					0
Bacteroides fragilis	strain: CCUG 4856	817	ASM570665v1	Bacteroides fragilis	strain: CCUG 4856	817	ASM570665v1	GCF_005706655.1	RefSeq	GCF_005706655.1-RS_2024_06_23	Complete Genome	5205133	5241693	2019-05-23	4323	PRJNA525024	SAMN11040710	GCF_005706655.1	GCF_005706655.1	WP_005785451.1	58.182	440	102.088	159	6	1	431	1	424	4.42e-176	496	GCF_005706655.1	WP_009292966.1	30.26	423	98.1439	254	13	11	425	7	396	7.79e-33	125					0
Bacteroides fragilis	strain: DCMOUH0017B	817	ASM71037v3	Bacteroides fragilis	strain: DCMOUH0017B	817	ASM71037v3	GCF_000710375.2	RefSeq	GCF_000710375.2-RS_2024_07_28	Complete Genome	5474541	5565806	2019-05-15	4717	PRJNA244943	SAMN02730070	GCF_000710375.2	GCF_000710375.2	WP_005775815.1	57.798	436	101.16	167	4	1	431	1	424	3.47e-177	499	GCF_000710375.2	WP_032542938.1	28.979	421	97.6798	262	12	11	425	7	396	2.83e-30	118					0
Bacteroides fragilis	strain: DCMOUH0018B	817	ASM72466v3	Bacteroides fragilis	strain: DCMOUH0018B	817	ASM72466v3	GCF_000724665.2	RefSeq	GCF_000724665.2-RS_2024_07_28	Complete Genome	5302644	5316784	2019-05-15	4530	PRJNA244944	SAMN02730071	GCF_000724665.2	GCF_000724665.2	WP_005775815.1	57.798	436	101.16	167	4	1	431	1	424	3.38e-177	499	GCF_000724665.2	WP_022011794.1	28.979	421	97.6798	262	12	11	425	7	396	3e-30	118					0
Bacteroides fragilis	strain: DCMOUH0042B	817	ASM72479v2	Bacteroides fragilis	strain: DCMOUH0042B	817	ASM72479v2	GCF_000724795.2	RefSeq	GCF_000724795.2-RS_2024_07_24	Complete Genome	5141257	5155157	2019-05-15	4202	PRJNA253771	SAMN02892979	GCF_000724795.2	GCF_000724795.2	WP_005785451.1	58.182	440	102.088	159	6	1	431	1	424	4.32e-176	496	GCF_000724795.2	WP_008661234.1	29.691	421	97.6798	259	12	11	425	7	396	5.99e-33	125					0
Bacteroides fragilis	strain: DCMOUH0067B	817	ASM72480v2	Bacteroides fragilis	strain: DCMOUH0067B	817	ASM72480v2	GCF_000724805.2	RefSeq	NCBI Prokaryotic Genome Annotation Pipeline (PGAP)	Complete Genome	5478614	5484743	2019-05-15	4617	PRJNA254401	SAMN02903368	GCF_000724805.2	GCF_000724805.2	WP_005775815.1	57.798	436	101.16	167	4	1	431	1	424	3.4e-177	499	GCF_000724805.2	WP_032529974.1	28.504	421	97.6798	264	12	11	425	7	396	4.47e-29	114					0
Bacteroides fragilis	strain: DCMOUH0085B	817	ASM72481v2	Bacteroides fragilis	strain: DCMOUH0085B	817	ASM72481v2	GCF_000724815.2	RefSeq	NCBI Prokaryotic Genome Annotation Pipeline (PGAP)	Complete Genome	5504076	5504076	2019-05-15	4584	PRJNA254455	SAMN02903957	GCF_000724815.2	GCF_000724815.2	WP_032539644.1	57.798	436	101.16	167	4	1	431	1	424	4.36e-177	498	GCF_000724815.2	WP_032540201.1	28.504	421	97.6798	264	12	11	425	7	396	9.16e-29	114					0
Bacteroides fragilis	strain: DCMSKEJBY0001B	817	ASM71036v3	Bacteroides fragilis	strain: DCMSKEJBY0001B	817	ASM71036v3	GCF_000710365.2	RefSeq	NCBI Prokaryotic Genome Annotation Pipeline (PGAP)	Complete Genome	5325251	5417262	2019-05-15	4514	PRJNA244942	SAMN02730069	GCF_000710365.2	GCF_000710365.2	WP_005818680.1	57.569	436	101.16	168	4	1	431	1	424	9.72e-177	498	GCF_000710365.2	WP_032535637.1	29.078	423	98.1439	259	13	11	425	7	396	1.48e-29	116					0
Bacteroides fragilis	strain: DK1985	817	ASM1686461v1	Bacteroides fragilis	strain: DK1985	817	ASM1686461v1	GCF_016864615.1	RefSeq	NCBI Prokaryotic Genome Annotation Pipeline (PGAP)	Complete Genome	5380874	5380874	2021-02-11	4487	PRJNA574815	SAMN12869706	GCF_016864615.1	GCF_016864615.1	WP_005775815.1	57.798	436	101.16	167	4	1	431	1	424	3.41e-177	499	GCF_016864615.1	WP_122296701.1	28.979	421	97.6798	262	12	11	425	7	396	4.82e-30	117					0
Bacteroides fragilis	strain: FDAARGOS_1225	817	ASM1688992v1	Bacteroides fragilis	strain: FDAARGOS_1225	817	ASM1688992v1	GCF_016889925.1	RefSeq	NCBI Prokaryotic Genome Annotation Pipeline (PGAP)	Complete Genome	5150703	5248938	2021-02-15	4357	PRJNA231221	SAMN16357367	GCF_016889925.1	GCF_016889925.1	WP_005785451.1	58.182	440	102.088	159	6	1	431	1	424	4.41e-176	496	GCF_016889925.1	WP_008769574.1	29.691	421	97.6798	259	12	11	425	7	396	7.36e-32	122					0
Bacteroides fragilis	strain: FDAARGOS_1512	817	ASM2009727v1	Bacteroides fragilis	strain: FDAARGOS_1512	817	ASM2009727v1	GCF_020097275.1	RefSeq	NCBI Prokaryotic Genome Annotation Pipeline (PGAP)	Complete Genome	5199476	5236049	2021-09-23	4322	PRJNA231221	SAMN21218868	GCF_020097275.1	GCF_020097275.1	WP_005785451.1	58.182	440	102.088	159	6	1	431	1	424	4.42e-176	496	GCF_020097275.1	WP_009292966.1	30.26	423	98.1439	254	13	11	425	7	396	7.79e-33	125					0
Bacteroides fragilis	strain: FDAARGOS_763	817	ASM1326755v1	Bacteroides fragilis	strain: FDAARGOS_763	817	ASM1326755v1	GCF_013267555.1	RefSeq	NCBI Prokaryotic Genome Annotation Pipeline (PGAP)	Complete Genome	5460140	5605704	2020-06-04	4800	PRJNA231221	SAMN11056478	GCF_013267555.1	GCF_013267555.1	WP_005775815.1	57.798	436	101.16	167	4	1	431	1	424	3.56e-177	499	GCF_013267555.1	WP_005780743.1	29.176	425	98.6079	266	11	5	425	3	396	4.53e-31	120					0
Bacteroides fragilis	strain: GS084	817	ASM3094424v1	Bacteroides fragilis	strain: GS084	817	ASM3094424v1	GCF_030944245.1	RefSeq	GCF_030944245.1-RS_2024_09_14	Complete Genome	5320660	5320660	2023-08-29	4359	PRJNA1006645	SAMN37044356	GCF_030944245.1	GCF_030944245.1	WP_308919948.1	57.798	436	101.16	167	4	1	431	1	424	3.63e-177	499	GCF_030944245.1	WP_250719004.1	29.216	421	97.6798	261	12	11	425	7	396	1.4e-30	119					0
Bacteroides fragilis	strain: GUT04	817	ASM836970v1	Bacteroides fragilis	strain: GUT04	817	ASM836970v1	GCF_008369705.1	RefSeq	NCBI Prokaryotic Genome Annotation Pipeline (PGAP)	Complete Genome	5330584	5419725	2019-09-11	4480	PRJNA563525	SAMN12675660	GCF_008369705.1	GCF_008369705.1	WP_009291700.1	58.409	440	102.088	158	6	1	431	1	424	1.03e-176	498	GCF_008369705.1	WP_008661234.1	29.691	421	97.6798	259	12	11	425	7	396	6.3e-33	125					0
Bacteroides fragilis	strain: IHMA_13	817	ASM2135958v1	Bacteroides fragilis	strain: IHMA_13	817	ASM2135958v1	GCF_021359585.1	RefSeq	NCBI Prokaryotic Genome Annotation Pipeline (PGAP)	Complete Genome	4932104	4932104	2022-01-04	4036	PRJNA745162	SAMN20148214	GCF_021359585.1	GCF_021359585.1	WP_005818680.1	57.569	436	101.16	168	4	1	431	1	424	8.87e-177	498	GCF_021359585.1	WP_233484403.1	29.216	421	97.6798	97.6798	12	11	425	7	396	1.64e-30	118					0
Bacteroides fragilis	strain: IHMA_4	817	ASM2135956v1	Bacteroides fragilis	strain: IHMA_4	817	ASM2135956v1	GCF_021359565.1	RefSeq	NCBI Prokaryotic Genome Annotation Pipeline (PGAP)	Complete Genome	5540606	5540606	2022-01-04	4613	PRJNA745162	SAMN20148209	GCF_021359565.1	GCF_021359565.1	WP_032539644.1	57.798	436	101.16	167	4	1	431	1	424	4.33e-177	498	GCF_021359565.1	WP_032540201.1	28.504	421	97.6798	264	12	11	425	7	396	9.09e-29	114					0
Bacteroides fragilis	strain: MDR_L04	817	MDR_L04	Bacteroides fragilis	strain: MDR_L04	817	MDR_L04	GCF_040142595.1	RefSeq	GCF_040142595.1-RS_2024_06_13	Complete Genome	5328778	5423573	2024-06-14	4544	PRJNA943125	SAMN33709052	GCF_040142595.1	GCF_040142595.1	WP_005775815.1	57.798	436	101.16	167	4	1	431	1	424	3.39e-177	499	GCF_040142595.1	WP_005807758.1	28.979	421	97.6798	262	12	11	425	7	396	1.2e-29	116					0
Bacteroides fragilis	strain: MDR_U01	817	MDR_U01	Bacteroides fragilis	strain: MDR_U01	817	MDR_U01	GCF_040142445.1	RefSeq	GCF_040142445.1-RS_2024_06_13	Complete Genome	5304538	5318463	2024-06-14	4454	PRJNA943125	SAMN33708995	GCF_040142445.1	GCF_040142445.1	WP_005818680.1	57.569	436	101.16	168	4	1	431	1	424	9.46e-177	498	GCF_040142445.1	WP_101603414.1	28.741	421	97.6798	263	12	11	425	7	396	1.09e-28	113					0
Bacteroides fragilis	strain: OB EAV1 11 D6 FAA	817	ASM2874327v1	Bacteroides fragilis	strain: OB EAV1 11 D6 FAA	817	ASM2874327v1	GCF_028743275.1	RefSeq	GCF_028743275.1-RS_2024_03_26	Complete Genome	5166942	5166942	2023-02-20	4218	PRJNA933627	SAMN33244122	GCF_028743275.1	GCF_028743275.1	WP_005785451.1	58.182	440	102.088	159	6	1	431	1	424	4.34e-176	496	GCF_028743275.1	WP_005798957.1	29.691	421	97.6798	259	12	11	425	7	396	5.96e-33	125					0
Bacteroides fragilis	strain: P207	817	ASM3029488v1	Bacteroides fragilis	strain: P207	817	ASM3029488v1	GCF_030294885.1	RefSeq	GCF_030294885.1-RS_2024_06_20	Complete Genome	5040211	5040211	2023-06-20	4130	PRJNA910954	SAMN32154224	GCF_030294885.1	GCF_030294885.1	WP_009291700.1	58.409	440	102.088	158	6	1	431	1	424	9.61e-177	498	GCF_030294885.1	WP_217723494.1	30.26	423	98.1439	254	13	11	425	7	396	2.31e-32	124					0
Bacteroides fragilis	strain: Q1F2	817	ASM284969v1	Bacteroides fragilis	strain: Q1F2	817	ASM284969v1	GCF_002849695.1	RefSeq	NCBI Prokaryotic Genome Annotation Pipeline (PGAP)	Complete Genome	5196111	5315431	2018-01-03	4426	PRJNA358289	SAMN06169735	GCF_002849695.1	GCF_002849695.1	WP_005818680.1	57.569	436	101.16	168	4	1	431	1	424	9.33e-177	498	GCF_002849695.1	WP_101603414.1	28.741	421	97.6798	263	12	11	425	7	396	1.07e-28	113					0
Bacteroides fragilis	strain: S14	817	ASM168221v1	Bacteroides fragilis	strain: S14	817	ASM168221v1	GCF_001682215.1	RefSeq	NCBI Prokaryotic Genome Annotation Pipeline (PGAP)	Complete Genome	4902215	4902215	2016-07-08	3961	PRJNA290855	SAMN03921941	GCF_001682215.1	GCF_001682215.1	WP_005785451.1	58.182	440	102.088	159	6	1	431	1	424	4.15e-176	496	GCF_001682215.1	WP_009292966.1	30.26	423	98.1439	254	13	11	425	7	396	7.32e-33	125					0
Bacteroides fragilis	strain: S36L11	817	BfragS36L11_hyb1	Bacteroides fragilis	strain: S36L11	817	BfragS36L11_hyb1	GCF_040687795.1	RefSeq	GCF_040687795.1-RS_2024_07_13	Complete Genome	5734009	5734009	2024-07-14	4937	PRJNA982086	SAMN35685254	GCF_040687795.1	GCF_040687795.1	WP_032556292.1	57.955	440	102.088	160	6	1	431	1	424	3.26e-175	494	GCF_040687795.1	WP_032557168.1	30.024	423	98.1439	255	13	11	425	7	396	3.39e-32	123					0
Bacteroides fragilis 638R	strain: 638R	862962	ASM21083v1	Bacteroides fragilis 638R	strain: 638R	862962	ASM21083v1	GCF_000210835.1	RefSeq	NCBI Prokaryotic Genome Annotation Pipeline (PGAP)	Complete Genome	5373121	5373121	2010-07-23	4408	PRJNA50405	SAMEA3138381	GCF_000210835.1	GCF_000210835.1	WP_005785451.1	58.182	440	102.088	159	6	1	431	1	424	4.5e-176	496	GCF_000210835.1	WP_005814861.1	30.26	423	98.1439	254	13	11	425	7	396	5.12e-33	125					0
Bacteroides fragilis CL03T12C07	strain: CL03T12C07	997879	ASM1829218v1	Bacteroides fragilis CL03T12C07	strain: CL03T12C07	997879	ASM1829218v1	GCF_018292185.1	RefSeq	GCF_018292185.1-RS_2024_03_30	Complete Genome	5224217	5224217	2021-05-06	4345	PRJNA669351	SAMN16451179	GCF_018292185.1	GCF_018292185.1	WP_005785451.1	58.182	440	102.088	159	6	1	431	1	424	4.4e-176	496	GCF_018292185.1	WP_005789666.1	30.26	423	98.1439	254	13	11	425	7	396	3.22e-33	126					0
Bacteroides fragilis NCTC 9343	strain: NCTC 9343	272559	ASM2598v1	Bacteroides fragilis NCTC 9343	strain: NCTC 9343	272559	ASM2598v1	GCF_000025985.1	RefSeq	NCBI Prokaryotic Genome Annotation Pipeline (PGAP)	Complete Genome	5205140	5241700	2005-03-03	4321	PRJNA46	SAMEA1705957	GCF_000025985.1	GCF_000025985.1	WP_005785451.1	58.182	440	102.088	159	6	1	431	1	424	4.42e-176	496	GCF_000025985.1	WP_009292966.1	30.26	423	98.1439	254	13	11	425	7	396	7.79e-33	125					0
Bacteroides fragilis YCH46	strain: YCH46	295405	ASM992v1	Bacteroides fragilis YCH46	strain: YCH46	295405	ASM992v1	GCF_000009925.1	RefSeq	NCBI Prokaryotic Genome Annotation Pipeline (PGAP)	Complete Genome	5277274	5310990	2004-09-16	4389	PRJNA13067	SAMD00061068	GCF_000009925.1	GCF_000009925.1	WP_005785451.1	58.182	440	102.088	159	6	1	431	1	424	4.46e-176	496	GCF_000009925.1	WP_011203253.1	29.787	423	98.1439	256	13	11	425	7	396	3.36e-32	123					0
Bacteroides helcogenes P 36-108	strain: P 36-108	693979	ASM18622v1	Bacteroides helcogenes P 36-108	strain: P 36-108	693979	ASM18622v1	GCF_000186225.1	RefSeq	GCF_000186225.1-RS_2024_05_01	Complete Genome	3998906	3998906	2011-01-18	3359	PRJNA41913	SAMN00138952	GCF_000186225.1	GCF_000186225.1	WP_013547132.1	53.563	435	100.928	183	4	1	431	1	420	4.06e-163	462	GCF_000186225.1	WP_013546363.1	29.829	409	94.8956	244	19	22	423	33	405	4.15e-29	114					0
Bacteroides heparinolyticus	strain: F0111	28113	ASM299853v1	Bacteroides heparinolyticus	strain: F0111	28113	ASM299853v1	GCF_002998535.1	RefSeq	NCBI Prokaryotic Genome Annotation Pipeline (PGAP)	Complete Genome	3608975	3608975	2018-03-14	2862	PRJNA282954	SAMN08439035	GCF_002998535.1	GCF_002998535.1	WP_106068211.1	55.3	434	100.696	175	4	1	430	1	419	1.57e-175	494					0													0
Bacteroides humanifaecis	strain: KGMB07931	2792859	ASM1730967v2	Bacteroides humanifaecis	strain: KGMB07931	2792859	ASM1730967v2	GCF_017309675.2	RefSeq	NCBI Prokaryotic Genome Annotation Pipeline (PGAP)	Complete Genome	4240638	4240638	2021-10-18	3486	PRJDB7416	SAMN16744807	GCF_017309675.2	GCF_017309675.2	WP_117600439.1	55.172	435	100.928	176	5	1	431	1	420	3.86e-170	481	GCF_017309675.2	WP_138346278.1	28.341	434	100.696	259	18	4	423	1	396	6.04e-29	114					0
Bacteroides humanifaecis	strain: KGMB10229	2792859	ASM2055008v1	Bacteroides humanifaecis	strain: KGMB10229	2792859	ASM2055008v1	GCF_020550085.1	RefSeq	NCBI Prokaryotic Genome Annotation Pipeline (PGAP)	Complete Genome	4248411	4248411	2021-10-25	3489	PRJDB7416	SAMN22072259	GCF_020550085.1	GCF_020550085.1	WP_117600439.1	55.172	435	100.928	176	5	1	431	1	420	3.83e-170	481	GCF_020550085.1	WP_151882443.1	28.706	425	98.6079	253	18	11	423	10	396	1.67e-28	112					0
Bacteroides intestinalis	strain: APC919/174	329854	ASM336367v2	Bacteroides intestinalis	strain: APC919/174	329854	ASM336367v2	GCF_003363675.2	RefSeq	GCF_003363675.2-RS_2024_03_29	Complete Genome	5785761	5785761	2019-07-23	4469	PRJNA483945	SAMN09754244	GCF_003363675.2	GCF_003363675.2	WP_007666207.1	57.506	433	100.464	169	3	1	431	1	420	3.97e-174	491	GCF_003363675.2	WP_115503680.1	28.329	413	95.8237	248	19	21	423	22	396	2.23e-25	104					0
Bacteroides luhongzhouii	strain: HF-5141	2650158	ASM919329v2	Bacteroides luhongzhouii	strain: HF-5141	2650158	ASM919329v2	GCF_009193295.2	RefSeq	GCF_009193295.2-RS_2024_04_27	Complete Genome	5760088	5760088	2020-08-19	4429	PRJNA573513	SAMN12815340	GCF_009193295.2	GCF_009193295.2	WP_143258175.1	76.43	437	101.392	97	2	1	431	1	437	0	677					0													0
Bacteroides nordii	strain: FDAARGOS_1461	291645	ASM1993066v1	Bacteroides nordii	strain: FDAARGOS_1461	291645	ASM1993066v1	GCF_019930665.1	RefSeq	NCBI Prokaryotic Genome Annotation Pipeline (PGAP)	Complete Genome	5678582	5678582	2021-09-12	4355	PRJNA231221	SAMN20888878	GCF_019930665.1	GCF_019930665.1	WP_025867394.1	62.87	439	101.856	136	7	1	431	1	420	0	551					0													0
Bacteroides ovatus	strain: 3725 D1 iv	28116	ASM701232v1	Bacteroides ovatus	strain: 3725 D1 iv	28116	ASM701232v1	GCF_007012325.1	RefSeq	NCBI Prokaryotic Genome Annotation Pipeline (PGAP)	Complete Genome	7079631	7239254	2019-07-16	5912	PRJNA484981	SAMN12137645	GCF_007012325.1	GCF_007012325.1	WP_032843178.1	76.888	437	101.392	95	3	1	431	1	437	0	680	GCF_007012325.1	WP_004307127.1	30.14	428	99.3039	257	13	4	423	1	394	9.93e-35	130					0
Bacteroides ovatus	strain: ATCC 8483	28116	ASM2514677v1	Bacteroides ovatus	strain: ATCC 8483	28116	ASM2514677v1	GCF_025146775.1	RefSeq	NCBI Prokaryotic Genome Annotation Pipeline (PGAP)	Complete Genome	6472384	6472384	2022-09-12	4918	PRJNA746600	SAMN20222651	GCF_025146775.1	GCF_025146775.1	WP_004301877.1	80.51	431	100	76	2	1	431	1	423	0	708	GCF_025146775.1	WP_004301006.1	30.14	428	99.3039	257	13	4	423	1	394	5.89e-35	131					0
Bacteroides ovatus	strain: ATCC 8483	28116	ASM131499v1	Bacteroides ovatus	strain: ATCC 8483	28116	ASM131499v1	GCF_001314995.1	RefSeq	GCF_001314995.1-RS_2024_03_28	Complete Genome	6472489	6472489	2015-10-15	4916	PRJNA289334	SAMN03852683	GCF_001314995.1	GCF_001314995.1	WP_004301877.1	80.51	431	100	76	2	1	431	1	423	0	708	GCF_001314995.1	WP_004301006.1	30.14	428	99.3039	257	13	4	423	1	394	5.89e-35	131					0
Bacteroides ovatus	strain: BFG-107	28116	ASM2009152v1	Bacteroides ovatus	strain: BFG-107	28116	ASM2009152v1	GCF_020091525.1	RefSeq	NCBI Prokaryotic Genome Annotation Pipeline (PGAP)	Complete Genome	6809437	7043773	2021-09-22	5752	PRJNA646575	SAMN15546949	GCF_020091525.1	GCF_020091525.1	WP_224262860.1	77.574	437	101.392	92	2	1	431	1	437	0	689	GCF_020091525.1	WP_004307127.1	30.14	428	99.3039	257	13	4	423	1	394	9.59e-35	130	GCF_020091525.1	WP_224262766.1	29.245	318	73.7819
Bacteroides ovatus	strain: BFG-179	28116	ASM2475922v1	Bacteroides ovatus	strain: BFG-179	28116	ASM2475922v1	GCF_024759225.1	RefSeq	NCBI Prokaryotic Genome Annotation Pipeline (PGAP)	Complete Genome	6727385	6731527	2022-08-29	5404	PRJNA646575	SAMN30323212	GCF_024759225.1	GCF_024759225.1	WP_004307127.1	30.14	428	99.3039	257	13	4	423	1	394	8.7e-35	130					0													0
Bacteroides ovatus	strain: BFG-224	28116	ASM2475978v1	Bacteroides ovatus	strain: BFG-224	28116	ASM2475978v1	GCF_024759785.1	RefSeq	GCF_024759785.1-RS_2024_09_13	Complete Genome	6637613	6641704	2022-08-29	5233	PRJNA646575	SAMN30323233	GCF_024759785.1	GCF_024759785.1	WP_032843178.1	76.888	437	101.392	95	3	1	431	1	437	0	680	GCF_024759785.1	WP_004307127.1	30.14	428	99.3039	257	13	4	423	1	394	8.68e-35	130					0
Bacteroides ovatus	strain: BFG-258	28116	ASM2475924v1	Bacteroides ovatus	strain: BFG-258	28116	ASM2475924v1	GCF_024759245.1	RefSeq	NCBI Prokaryotic Genome Annotation Pipeline (PGAP)	Complete Genome	6809611	6862212	2022-08-29	5429	PRJNA646575	SAMN30323244	GCF_024759245.1	GCF_024759245.1	WP_118194594.1	79.63	432	100.232	80	3	1	431	1	425	0	693	GCF_024759245.1	WP_004307127.1	30.14	428	99.3039	257	13	4	423	1	394	9.46e-35	130					0
Bacteroides ovatus	strain: BFG-261	28116	ASM2475976v1	Bacteroides ovatus	strain: BFG-261	28116	ASM2475976v1	GCF_024759765.1	RefSeq	GCF_024759765.1-RS_2024_09_13	Complete Genome	6668667	6672797	2022-08-29	5307	PRJNA646575	SAMN30323245	GCF_024759765.1	GCF_024759765.1	WP_032843178.1	76.888	437	101.392	95	3	1	431	1	437	0	680	GCF_024759765.1	WP_004307127.1	30.14	428	99.3039	257	13	4	423	1	394	8.82e-35	130					0
Bacteroides ovatus	strain: CL06T03C20	28116	ASM1829204v1	Bacteroides ovatus	strain: CL06T03C20	28116	ASM1829204v1	GCF_018292045.1	RefSeq	GCF_018292045.1-RS_2024_04_05	Complete Genome	6651367	6753620	2021-05-06	5328	PRJNA669351	SAMN16451186	GCF_018292045.1	GCF_018292045.1	WP_032843178.1	76.888	437	101.392	95	3	1	431	1	437	0	680	GCF_018292045.1	WP_004307127.1	30.14	428	99.3039	257	13	4	423	1	394	9.35e-35	130					0
Bacteroides ovatus	strain: CP926	28116	ASM3016855v1	Bacteroides ovatus	strain: CP926	28116	ASM3016855v1	GCF_030168555.1	RefSeq	NCBI Prokaryotic Genome Annotation Pipeline (PGAP)	Complete Genome	6743055	6750744	2023-06-05	5424	PRJNA906011	SAMN31888783	GCF_030168555.1	GCF_030168555.1	WP_004309811.1	77.803	437	101.392	91	2	1	431	1	437	0	691					0													0
Bacteroides ovatus	strain: FDAARGOS_733	28116	ASM973416v1	Bacteroides ovatus	strain: FDAARGOS_733	28116	ASM973416v1	GCF_009734165.1	RefSeq	NCBI Prokaryotic Genome Annotation Pipeline (PGAP)	Complete Genome	6571392	6571392	2019-12-08	5059	PRJNA231221	SAMN11056448	GCF_009734165.1	GCF_009734165.1	WP_004304657.1	77.346	437	101.392	93	2	1	431	1	437	0	689	GCF_009734165.1	WP_004307127.1	30.14	428	99.3039	257	13	4	423	1	394	9.33e-35	130					0
Bacteroides ovatus	strain: VPIC145	28116	BOVAC1	Bacteroides ovatus	strain: VPIC145	28116	BOVAC1	GCF_918258265.1	RefSeq	NCBI Prokaryotic Genome Annotation Pipeline (PGAP)	Complete Genome	7082243	7082243	2022-06-30	5419	PRJEB40461	SAMEA9996592	GCF_918258265.1	GCF_918258265.1	WP_004309811.1	77.803	437	101.392	91	2	1	431	1	437	0	691	GCF_918258265.1	WP_004307127.1	30.14	428	99.3039	257	13	4	423	1	394	9.95e-35	130					0
Bacteroides ovatus V975	strain: V975	1379690	B_ovatus_V975	Bacteroides ovatus V975	strain: V975	1379690	B_ovatus_V975	GCF_900095495.1	RefSeq	NCBI Prokaryotic Genome Annotation Pipeline (PGAP)	Complete Genome	6475296	6475296	2016-10-07	4935	PRJEB4366	SAMEA4392618	GCF_900095495.1	GCF_900095495.1	WP_004301877.1	80.51	431	100	76	2	1	431	1	423	0	708	GCF_900095495.1	WP_004301006.1	30.14	428	99.3039	257	13	4	423	1	394	5.77e-35	131					0
Bacteroides salyersiae	strain: BFG-256	291644	ASM2009138v1	Bacteroides salyersiae	strain: BFG-256	291644	ASM2009138v1	GCF_020091385.1	RefSeq	NCBI Prokaryotic Genome Annotation Pipeline (PGAP)	Complete Genome	5374479	5374479	2021-09-22	4219	PRJNA646575	SAMN15547012	GCF_020091385.1	GCF_020091385.1	WP_021936535.1	63.514	444	103.016	125	7	1	431	1	420	0	558	GCF_020091385.1	WP_224206336.1	26.42	405	93.9675	267	10	21	423	17	392	8.94e-29	114					0
Bacteroides salyersiae	strain: BFG-288	291644	ASM2009134v1	Bacteroides salyersiae	strain: BFG-288	291644	ASM2009134v1	GCF_020091345.1	RefSeq	NCBI Prokaryotic Genome Annotation Pipeline (PGAP)	Complete Genome	5293958	5307048	2021-09-22	4116	PRJNA646575	SAMN15546909	GCF_020091345.1	GCF_020091345.1	WP_224203935.1	63.514	444	103.016	125	7	1	431	1	420	0	558	GCF_020091345.1	WP_007481434.1	26.555	418	96.9838	274	11	10	423	4	392	1.13e-28	113					0
Bacteroides salyersiae	strain: CL06T03C19	291644	ASM1829194v1	Bacteroides salyersiae	strain: CL06T03C19	291644	ASM1829194v1	GCF_018291945.1	RefSeq	GCF_018291945.1-RS_2024_04_01	Complete Genome	5546719	5546719	2021-05-06	4517	PRJNA669351	SAMN16451187	GCF_018291945.1	GCF_018291945.1	WP_195332883.1	63.514	444	103.016	125	7	1	431	1	420	0	558	GCF_018291945.1	WP_211460304.1	26.667	405	93.9675	266	10	21	423	17	392	9.9e-29	114					0
Bacteroides salyersiae	strain: CSP6	291644	ASM3117203v1	Bacteroides salyersiae	strain: CSP6	291644	ASM3117203v1	GCF_031172035.1	RefSeq	GCF_031172035.1-RS_2024_09_06	Complete Genome	5561372	5561372	2023-09-04	4288	PRJNA1007784	SAMN37098068	GCF_031172035.1	GCF_031172035.1	WP_005924871.1	63.739	444	103.016	124	7	1	431	1	420	0	560	GCF_031172035.1	WP_021935988.1	26.667	405	93.9675	266	10	21	423	17	392	1.75e-28	113					0
Bacteroides sedimenti	strain: YN3PY1	2136147	ASM4036522v1	Bacteroides sedimenti	strain: YN3PY1	2136147	ASM4036522v1	GCF_040365225.1	RefSeq	GCF_040365225.1-RS_2024_06_28	Complete Genome	3758787	3758787	2024-06-28	2982	PRJDB15362	SAMD00598639	GCF_040365225.1	GCF_040365225.1	WP_353329761.1	52.809	445	103.248	176	6	1	431	1	425	2.93e-157	448					0													0
Bacteroides sp. A1C1	strain: A1C1	2528203	ASM432851v1	Bacteroides sp. A1C1	strain: A1C1	2528203	ASM432851v1	GCF_004328515.1	RefSeq	GCF_004328515.1-RS_2024_08_14	Complete Genome	4502190	4502190	2019-03-06	3766	PRJNA522935	SAMN10961207	GCF_004328515.1	GCF_004328515.1	WP_117600439.1	55.172	435	100.928	176	5	1	431	1	420	4.08e-170	481	GCF_004328515.1	WP_120137255.1	28.241	432	100.232	260	18	4	423	3	396	1.31e-28	113					0
Bacteroides sp. BFG-257	strain: BFG-257	2972761	ASM2475822v1	Bacteroides sp. BFG-257	strain: BFG-257	2972761	ASM2475822v1	GCF_024758225.1	RefSeq	NCBI Prokaryotic Genome Annotation Pipeline (PGAP)	Complete Genome	6929769	6929769	2022-08-29	5543	PRJNA646575	SAMN30323243	GCF_024758225.1	GCF_024758225.1	WP_224318926.1	55.427	433	100.464	178	3	1	431	1	420	4.45e-169	478	GCF_024758225.1	WP_224321224.1	28.538	424	98.3759	249	18	13	423	14	396	3.77e-29	115					0
Bacteroides sp. CACC 737	strain: CACC 737	2755405	ASM1387437v1	Bacteroides sp. CACC 737	strain: CACC 737	2755405	ASM1387437v1	GCF_013874375.1	RefSeq	GCF_013874375.1-RS_2024_08_16	Complete Genome	4470359	4634436	2020-07-29	3833	PRJNA647194	SAMN15579422	GCF_013874375.1	GCF_013874375.1	WP_117600439.1	55.172	435	100.928	176	5	1	431	1	420	4.04e-170	481	GCF_013874375.1	WP_181757430.1	28.341	434	100.696	259	18	4	423	1	396	8.83e-29	113					0
Bacteroides sp. D2	strain: D2	556259	ASM2514708v1	Bacteroides sp. D2	strain: D2	556259	ASM2514708v1	GCF_025147085.1	RefSeq	NCBI Prokaryotic Genome Annotation Pipeline (PGAP)	Complete Genome	6955292	6955292	2022-09-12	5244	PRJNA746600	SAMN20222658	GCF_025147085.1	GCF_025147085.1	WP_009000571.1	77.574	437	101.392	92	2	1	431	1	437	0	691	GCF_025147085.1	WP_004307127.1	30.14	428	99.3039	257	13	4	423	1	394	9.9e-35	130					0
Bacteroides sp. HF-162	strain: HF-162	2785531	ASM1567928v1	Bacteroides sp. HF-162	strain: HF-162	2785531	ASM1567928v1	GCF_015679285.1	RefSeq	GCF_015679285.1-RS_2024_08_17	Complete Genome	4384378	4384378	2020-11-24	3744	PRJNA674980	SAMN16686064	GCF_015679285.1	GCF_015679285.1	WP_117600439.1	55.172	435	100.928	176	5	1	431	1	420	3.97e-170	481	GCF_015679285.1	WP_117965063.1	28.306	431	100	247	17	11	423	10	396	1.04e-28	113					0
Bacteroides sp. MSB163	strain: MSB163	3117552	ASM3641679v1	Bacteroides sp. MSB163	strain: MSB163	3117552	ASM3641679v1	GCF_036416795.1	RefSeq	NCBI Prokaryotic Genome Annotation Pipeline (PGAP)	Complete Genome	6428480	6440948	2024-02-06	5074	PRJNA1067579	SAMN39531295	GCF_036416795.1	GCF_036416795.1	WP_291550497.1	55.196	433	100.464	179	3	1	431	1	420	1.82e-168	477	GCF_036416795.1	WP_330941715.1	28.146	437	101.392	256	19	4	423	1	396	6.22e-28	111					0
Bacteroides sp. PHL 2737	strain: PHL 2737	2162637	ASM411532v2	Bacteroides sp. PHL 2737	strain: PHL 2737	2162637	ASM411532v2	GCF_004115325.2	RefSeq	GCF_004115325.2-RS_2024_08_17	Complete Genome	5522430	5539106	2020-08-27	4666	PRJNA449063	SAMN08875372	GCF_004115325.2	GCF_004115325.2	WP_005818680.1	57.569	436	101.16	168	4	1	431	1	424	9.89e-177	498	GCF_004115325.2	WP_032535637.1	29.078	423	98.1439	259	13	11	425	7	396	1.51e-29	116					0
Bacteroides sp. ZJ-18	strain: ZJ-18	2709390	ASM1103870v2	Bacteroides sp. ZJ-18	strain: ZJ-18	2709390	ASM1103870v2	GCF_011038705.2	RefSeq	GCF_011038705.2-RS_2024_08_25	Complete Genome	4907930	4907930	2021-04-06	3994	PRJNA606134	SAMN14086214	GCF_011038705.2	GCF_011038705.2	WP_005775815.1	57.798	436	101.16	167	4	1	431	1	424	3.13e-177	499	GCF_011038705.2	WP_005821300.1	28.741	421	97.6798	263	12	11	425	7	396	8.67e-29	114					0
Bacteroides stercoris	strain: BFG-121	46506	ASM2009148v1	Bacteroides stercoris	strain: BFG-121	46506	ASM2009148v1	GCF_020091485.1	RefSeq	NCBI Prokaryotic Genome Annotation Pipeline (PGAP)	Complete Genome	3883826	3883826	2021-09-22	3247	PRJNA646575	SAMN15547175	GCF_020091485.1	GCF_020091485.1	WP_224200114.1	57.737	433	100.464	168	4	1	431	1	420	0	511					0													0
Bacteroides stercoris ATCC 43183	strain: ATCC 43183	449673	ASM2514732v1	Bacteroides stercoris ATCC 43183	strain: ATCC 43183	449673	ASM2514732v1	GCF_025147325.1	RefSeq	NCBI Prokaryotic Genome Annotation Pipeline (PGAP)	Complete Genome	4007931	4007931	2022-09-12	3391	PRJNA746600	SAMN20222659	GCF_025147325.1	GCF_025147325.1	WP_005657799.1	58.199	433	100.464	166	4	1	431	1	420	0	513					0													0
Bacteroides thetaiotaomicron	strain: 5-290	818	Genome assembly GPTB0036	Bacteroides thetaiotaomicron	strain: 5-290	818	Genome assembly GPTB0036	GCF_041014885.1	RefSeq	GCF_041014885.1-RS_2024_08_03	Complete Genome	6018559	6018559	2024-08-03	4651	PRJNA1091319	SAMN40593511	GCF_041014885.1	GCF_041014885.1	WP_119200142.1	97.448	431	100	10	1	1	431	1	430	0	862	GCF_041014885.1	WP_215710038.1	27.873	409	94.8956	254	11	22	423	20	394	8.88e-31	119					0
Bacteroides thetaiotaomicron	strain: 7330	818	ASM131497v1	Bacteroides thetaiotaomicron	strain: 7330	818	ASM131497v1	GCF_001314975.1	RefSeq	GCF_001314975.1-RS_2024_03_29	Complete Genome	6487685	6487685	2015-10-15	5026	PRJNA289334	SAMN03852684	GCF_001314975.1	GCF_001314975.1	WP_008760037.1	100	431	100	0	0	1	431	1	431	0	883	GCF_001314975.1	WP_011107976.1	28.117	409	94.8956	253	11	22	423	20	394	2.38e-31	121					0
Bacteroides thetaiotaomicron	strain: BFG-109	818	ASM2475890v1	Bacteroides thetaiotaomicron	strain: BFG-109	818	ASM2475890v1	GCF_024758905.1	RefSeq	GCF_024758905.1-RS_2024_09_13	Complete Genome	5957022	5957022	2022-08-29	4596	PRJNA646575	SAMN30323161	GCF_024758905.1	GCF_024758905.1	WP_119200142.1	97.448	431	100	10	1	1	431	1	430	0	862	GCF_024758905.1	WP_215710038.1	27.873	409	94.8956	254	11	22	423	20	394	8.77e-31	119					0
Bacteroides thetaiotaomicron	strain: BFG-116	818	ASM2479984v1	Bacteroides thetaiotaomicron	strain: BFG-116	818	ASM2479984v1	GCF_024799845.1	RefSeq	GCF_024799845.1-RS_2024_09_15	Complete Genome	6393553	6400507	2022-08-31	5040	PRJNA646575	SAMN30323168	GCF_024799845.1	GCF_024799845.1	WP_008760037.1	100	431	100	0	0	1	431	1	431	0	883	GCF_024799845.1	WP_234119906.1	28.117	409	94.8956	253	11	22	423	20	394	1.92e-31	121					0
Bacteroides thetaiotaomicron	strain: BFG-119	818	ASM2476024v1	Bacteroides thetaiotaomicron	strain: BFG-119	818	ASM2476024v1	GCF_024760245.1	RefSeq	GCF_024760245.1-RS_2024_09_13	Complete Genome	6246733	6311333	2022-08-29	4958	PRJNA646575	SAMN30323170	GCF_024760245.1	GCF_024760245.1	WP_048696825.1	99.768	431	100	1	0	1	431	1	431	0	881	GCF_024760245.1	WP_055300314.1	27.873	409	94.8956	254	11	22	423	20	394	8.63e-31	119					0
Bacteroides thetaiotaomicron	strain: BFG-129	818	ASM2475840v1	Bacteroides thetaiotaomicron	strain: BFG-129	818	ASM2475840v1	GCF_024758405.1	RefSeq	GCF_024758405.1-RS_2024_09_12	Complete Genome	6282330	6282330	2022-08-29	4892	PRJNA646575	SAMN30323175	GCF_024758405.1	GCF_024758405.1	WP_008760037.1	100	431	100	0	0	1	431	1	431	0	883	GCF_024758405.1	WP_132061687.1	27.805	410	95.1276	255	11	21	423	19	394	1.91e-30	119					0
Bacteroides thetaiotaomicron	strain: BFG-130	818	ASM2475996v1	Bacteroides thetaiotaomicron	strain: BFG-130	818	ASM2475996v1	GCF_024759965.1	RefSeq	GCF_024759965.1-RS_2024_09_13	Complete Genome	6642811	6685209	2022-08-29	5411	PRJNA646575	SAMN30323177	GCF_024759965.1	GCF_024759965.1	WP_008760037.1	100	431	100	0	0	1	431	1	431	0	883					0													0
Bacteroides thetaiotaomicron	strain: BFG-169	818	ASM2475886v1	Bacteroides thetaiotaomicron	strain: BFG-169	818	ASM2475886v1	GCF_024758865.1	RefSeq	GCF_024758865.1-RS_2024_09_13	Complete Genome	6057350	6057350	2022-08-29	4606	PRJNA646575	SAMN30323206	GCF_024758865.1	GCF_024758865.1	WP_008760037.1	100	431	100	0	0	1	431	1	431	0	883	GCF_024758865.1	WP_132061687.1	27.805	410	95.1276	255	11	21	423	19	394	1.87e-30	119					0
Bacteroides thetaiotaomicron	strain: BFG-264	818	ASM2476006v1	Bacteroides thetaiotaomicron	strain: BFG-264	818	ASM2476006v1	GCF_024760065.1	RefSeq	GCF_024760065.1-RS_2024_09_13	Complete Genome	6543028	6580222	2022-08-29	5201	PRJNA646575	SAMN30323247	GCF_024760065.1	GCF_024760065.1	WP_008760037.1	100	431	100	0	0	1	431	1	431	0	883					0													0
Bacteroides thetaiotaomicron	strain: BFG-510	818	ASM2475920v1	Bacteroides thetaiotaomicron	strain: BFG-510	818	ASM2475920v1	GCF_024759205.1	RefSeq	GCF_024759205.1-RS_2024_09_13	Complete Genome	6573230	6699878	2022-08-29	5421	PRJNA646575	SAMN30323413	GCF_024759205.1	GCF_024759205.1	WP_048696825.1	99.768	431	100	1	0	1	431	1	431	0	881					0													0
Bacteroides thetaiotaomicron	strain: BFG-55	818	ASM2009130v1	Bacteroides thetaiotaomicron	strain: BFG-55	818	ASM2009130v1	GCF_020091305.1	RefSeq	NCBI Prokaryotic Genome Annotation Pipeline (PGAP)	Complete Genome	6337561	6337561	2021-09-22	4896	PRJNA646575	SAMN15547032	GCF_020091305.1	GCF_020091305.1	WP_008760037.1	100	431	100	0	0	1	431	1	431	0	883	GCF_020091305.1	WP_011107976.1	28.117	409	94.8956	253	11	22	423	20	394	2.33e-31	121					0
Bacteroides thetaiotaomicron	strain: CL06T03C18	818	ASM1829182v1	Bacteroides thetaiotaomicron	strain: CL06T03C18	818	ASM1829182v1	GCF_018291825.1	RefSeq	GCF_018291825.1-RS_2024_04_06	Complete Genome	5830764	5830764	2021-05-06	4414	PRJNA669351	SAMN16451188	GCF_018291825.1	GCF_018291825.1	WP_008760037.1	100	431	100	0	0	1	431	1	431	0	883	GCF_018291825.1	WP_132061687.1	27.805	410	95.1276	255	11	21	423	19	394	1.81e-30	119					0
Bacteroides thetaiotaomicron	strain: CL11T00C24	818	ASM1828927v1	Bacteroides thetaiotaomicron	strain: CL11T00C24	818	ASM1828927v1	GCF_018289275.1	RefSeq	GCF_018289275.1-RS_2024_04_07	Complete Genome	6712089	6776017	2021-05-06	5457	PRJNA669351	SAMN16451195	GCF_018289275.1	GCF_018289275.1	WP_054959863.1	97.68	431	100	9	1	1	431	1	430	0	863	GCF_018289275.1	WP_070750089.1	28.471	425	98.6079	267	13	12	431	9	401	1.21e-38	141	GCF_018289275.1	WP_211479083.1	28.117	409	94.8956
Bacteroides thetaiotaomicron	strain: CL15T119C52	818	ASM1985738v1	Bacteroides thetaiotaomicron	strain: CL15T119C52	818	ASM1985738v1	GCF_019857385.1	RefSeq	NCBI Prokaryotic Genome Annotation Pipeline (PGAP)	Complete Genome	6865713	6898793	2021-09-02	5522	PRJNA728094	SAMN19068575	GCF_019857385.1	GCF_019857385.1	WP_054959863.1	97.68	431	100	9	1	1	431	1	430	0	863	GCF_019857385.1	WP_143919664.1	27.873	409	94.8956	254	11	22	423	20	394	1.24e-30	119					0
Bacteroides thetaiotaomicron	strain: CL15T12C11	818	ASM1989611v1	Bacteroides thetaiotaomicron	strain: CL15T12C11	818	ASM1989611v1	GCF_019896115.1	RefSeq	NCBI Prokaryotic Genome Annotation Pipeline (PGAP)	Complete Genome	6844923	6877118	2021-09-02	5502	PRJNA728094	SAMN19068574	GCF_019896115.1	GCF_019896115.1	WP_054959863.1	97.68	431	100	9	1	1	431	1	430	0	863	GCF_019896115.1	WP_143919664.1	27.873	409	94.8956	254	11	22	423	20	394	1.24e-30	119					0
Bacteroides thetaiotaomicron	strain: DFI.6.40	818	ASM3641967v1	Bacteroides thetaiotaomicron	strain: DFI.6.40	818	ASM3641967v1	GCF_036419675.1	RefSeq	NCBI Prokaryotic Genome Annotation Pipeline (PGAP)	Complete Genome	6687652	6847150	2024-02-06	5522	PRJNA1066865	SAMN22167535	GCF_036419675.1	GCF_036419675.1	WP_054959863.1	97.68	431	100	9	1	1	431	1	430	0	863	GCF_036419675.1	WP_195382166.1	28.117	409	94.8956	253	11	22	423	20	394	1.24e-31	122					0
Bacteroides thetaiotaomicron	strain: DSM 2079	818	ASM1413175v1	Bacteroides thetaiotaomicron	strain: DSM 2079	818	ASM1413175v1	GCF_014131755.1	RefSeq	NCBI Prokaryotic Genome Annotation Pipeline (PGAP)	Complete Genome	6271157	6304193	2020-08-10	4875	PRJNA543750	SAMN11776005	GCF_014131755.1	GCF_014131755.1	WP_008760037.1	100	431	100	0	0	1	431	1	431	0	883	GCF_014131755.1	WP_011107976.1	28.117	409	94.8956	253	11	22	423	20	394	2.33e-31	121					0
Bacteroides thetaiotaomicron	strain: VPI 5482	818	ASM2245366v1	Bacteroides thetaiotaomicron	strain: VPI 5482	818	ASM2245366v1	GCF_022453665.1	RefSeq	NCBI Prokaryotic Genome Annotation Pipeline (PGAP)	Complete Genome	6280921	6313959	2022-03-03	4878	PRJNA807538	SAMN26036045	GCF_022453665.1	GCF_022453665.1	WP_008760037.1	100	431	100	0	0	1	431	1	431	0	883	GCF_022453665.1	WP_011107976.1	28.117	409	94.8956	253	11	22	423	20	394	2.33e-31	121					0
Bacteroides thetaiotaomicron VPI-5482	strain: VPI-5482	226186	ASM1106v1	Bacteroides thetaiotaomicron VPI-5482	strain: VPI-5482	226186	ASM1106v1	GCF_000011065.1	RefSeq	GCF_000011065.1-RS_2024_09_05	Complete Genome	6260361	6293399	2003-03-28	4888	PRJNA399	SAMN02604314	GCF_000011065.1	GCF_000011065.1	WP_008760037.1	100	431	100	0	0	1	431	1	431	0	883	GCF_000011065.1	WP_011107976.1	28.117	409	94.8956	253	11	22	423	20	394	2.3e-31	121					0
Bacteroides uniformis	strain: ATCC 8492	820	ASM2514748v1	Bacteroides uniformis	strain: ATCC 8492	820	ASM2514748v1	GCF_025147485.1	RefSeq	NCBI Prokaryotic Genome Annotation Pipeline (PGAP)	Complete Genome	4629452	4629452	2022-09-12	3762	PRJNA746600	SAMN20222662	GCF_025147485.1	GCF_025147485.1	WP_005831954.1	55.632	435	100.928	174	5	1	431	1	420	2.55e-170	481	GCF_025147485.1	WP_005825246.1	28.706	425	98.6079	253	18	11	423	10	396	1.29e-28	113	GCF_025147485.1	WP_005826631.1	23.926	163	37.819
Bacteroides uniformis	strain: BFG-227	820	ASM2476008v1	Bacteroides uniformis	strain: BFG-227	820	ASM2476008v1	GCF_024760085.1	RefSeq	GCF_024760085.1-RS_2024_09_13	Complete Genome	4744482	4751410	2022-08-29	3946	PRJNA646575	SAMN30323235	GCF_024760085.1	GCF_024760085.1	WP_005832861.1	55.402	435	100.928	175	5	1	431	1	420	1.46e-169	479	GCF_024760085.1	WP_005833980.1	28.471	425	98.6079	254	18	11	423	10	396	3.4e-28	112	GCF_024760085.1	WP_151852539.1	23.926	163	37.819
Bacteroides uniformis	strain: CL06T03C05	820	ASM1829178v1	Bacteroides uniformis	strain: CL06T03C05	820	ASM1829178v1	GCF_018291785.1	RefSeq	GCF_018291785.1-RS_2024_05_16	Complete Genome	5364439	5471617	2021-05-06	4736	PRJNA669351	SAMN16451189	GCF_018291785.1	GCF_018291785.1	WP_005831954.1	55.632	435	100.928	174	5	1	431	1	420	2.95e-170	481	GCF_018291785.1	WP_035447444.1	28.706	425	98.6079	253	18	11	423	10	396	1.31e-28	113	GCF_018291785.1	WP_211475264.1	23.926	163	37.819
Bacteroides uniformis	strain: CL06T06C18	820	ASM1828937v1	Bacteroides uniformis	strain: CL06T06C18	820	ASM1828937v1	GCF_018289375.1	RefSeq	GCF_018289375.1-RS_2024_03_30	Complete Genome	4905795	5069972	2021-05-06	4267	PRJNA669351	SAMN16451190	GCF_018289375.1	GCF_018289375.1	WP_005831954.1	55.632	435	100.928	174	5	1	431	1	420	2.75e-170	481	GCF_018289375.1	WP_005825246.1	28.706	425	98.6079	253	18	11	423	10	396	1.39e-28	113	GCF_018289375.1	WP_005826631.1	23.926	163	37.819
Bacteroides uniformis	strain: CL11T00C07	820	ASM1828917v1	Bacteroides uniformis	strain: CL11T00C07	820	ASM1828917v1	GCF_018289175.1	RefSeq	GCF_018289175.1-RS_2024_04_07	Complete Genome	5225614	5339045	2021-05-06	4676	PRJNA669351	SAMN16451196	GCF_018289175.1	GCF_018289175.1	WP_057089747.1	55.632	435	100.928	174	5	1	431	1	420	1.21e-170	482	GCF_018289175.1	WP_195207724.1	28.235	425	98.6079	255	18	11	423	10	396	8.14e-27	108	GCF_018289175.1	WP_178291985.1	23.926	163	37.819
Bacteroides uniformis	strain: NBRC 113350	820	ASM674234v1	Bacteroides uniformis	strain: NBRC 113350	820	ASM674234v1	GCF_006742345.1	RefSeq	NCBI Prokaryotic Genome Annotation Pipeline (PGAP)	Complete Genome	4734883	4989532	2019-06-11	4179	PRJDB8042	SAMD00169826	GCF_006742345.1	GCF_006742345.1	WP_057281667.1	55.632	435	100.928	174	5	1	431	1	420	1.96e-170	481	GCF_006742345.1	WP_022400619.1	28.706	425	98.6079	253	18	11	423	10	396	1.01e-28	113	GCF_006742345.1	WP_057256393.1	23.926	163	37.819
Bacteroides uniformis CL03T12C37	strain: CL03T12C37	997890	ASM1829216v1	Bacteroides uniformis CL03T12C37	strain: CL03T12C37	997890	ASM1829216v1	GCF_018292165.1	RefSeq	GCF_018292165.1-RS_2024_03_28	Complete Genome	4874733	4920161	2021-05-06	4085	PRJNA669351	SAMN16451181	GCF_018292165.1	GCF_018292165.1	WP_005832861.1	55.402	435	100.928	175	5	1	431	1	420	1.6e-169	479	GCF_018292165.1	WP_005832584.1	29.009	424	98.3759	266	14	12	431	9	401	5.56e-42	150	GCF_018292165.1	WP_005833980.1	28.471	425	98.6079
Bacteroides xylanisolvens	isolate: human Intestinal, strain: AY11-1	371601	ASM2936976v1	Bacteroides xylanisolvens	isolate: human Intestinal, strain: AY11-1	371601	ASM2936976v1	GCF_029369765.1	RefSeq	GCF_029369765.1-RS_2024_03_29	Complete Genome	6530506	6530506	2023-03-23	5226	PRJNA943352	SAMN33717058	GCF_029369765.1	GCF_029369765.1	WP_061448081.1	79.861	432	100.232	79	3	1	431	1	425	0	697					0													0
Bacteroides xylanisolvens	strain: APCS1/XY	371601	ASM1827980v1	Bacteroides xylanisolvens	strain: APCS1/XY	371601	ASM1827980v1	GCF_018279805.1	RefSeq	GCF_018279805.1-RS_2024_06_10	Complete Genome	6461058	6470801	2021-05-05	5261	PRJNA556867	SAMN12372036	GCF_018279805.1	GCF_018279805.1	WP_061448081.1	79.861	432	100.232	79	3	1	431	1	425	0	697					0													0
Bacteroides xylanisolvens	strain: BFG-319	371601	ASM2475912v1	Bacteroides xylanisolvens	strain: BFG-319	371601	ASM2475912v1	GCF_024759125.1	RefSeq	GCF_024759125.1-RS_2024_09_13	Complete Genome	6778845	6778845	2022-08-29	5549	PRJNA646575	SAMN30323283	GCF_024759125.1	GCF_024759125.1	WP_061448081.1	79.861	432	100.232	79	3	1	431	1	425	0	697					0													0
Bacteroides xylanisolvens	strain: BFG-514	371601	ASM2475834v1	Bacteroides xylanisolvens	strain: BFG-514	371601	ASM2475834v1	GCF_024758345.1	RefSeq	GCF_024758345.1-RS_2024_09_12	Complete Genome	6481087	6481087	2022-08-29	5170	PRJNA646575	SAMN30323417	GCF_024758345.1		See suplementary data file 1			0													0													0
Bacteroides xylanisolvens	strain: CL11T00C03	371601	ASM1828913v1	Bacteroides xylanisolvens	strain: CL11T00C03	371601	ASM1828913v1	GCF_018289135.1	RefSeq	GCF_018289135.1-RS_2024_03_28	Complete Genome	6425332	6558523	2021-05-06	5394	PRJNA669351	SAMN16451198	GCF_018289135.1	GCF_018289135.1	WP_009039713.1	79.861	432	100.232	79	3	1	431	1	425	0	697					0													0
Bacteroides xylanisolvens	strain: CL11T00C41	371601	ASM1828903v1	Bacteroides xylanisolvens	strain: CL11T00C41	371601	ASM1828903v1	GCF_018289035.1	RefSeq	GCF_018289035.1-RS_2024_05_15	Complete Genome	6670862	6827031	2021-05-06	5530	PRJNA669351	SAMN16451199	GCF_018289035.1	GCF_018289035.1	WP_211420582.1	79.63	432	100.232	80	3	1	431	1	425	0	696					0													0
Bacteroides xylanisolvens	strain: funn3	371601	ASM1686421v1	Bacteroides xylanisolvens	strain: funn3	371601	ASM1686421v1	GCF_016864215.1	RefSeq	NCBI Prokaryotic Genome Annotation Pipeline (PGAP)	Complete Genome	6570539	6644928	2021-02-11	5372	PRJNA579769	SAMN13118627	GCF_016864215.1	GCF_016864215.1	WP_008020986.1	79.861	432	100.232	79	3	1	431	1	425	0	699					0													0
Bacteroides xylanisolvens	strain: H207	371601	ASM654696v1	Bacteroides xylanisolvens	strain: H207	371601	ASM654696v1	GCF_006546965.1	RefSeq	NCBI Prokaryotic Genome Annotation Pipeline (PGAP)	Complete Genome	6499434	6547285	2019-07-03	5231	PRJNA484981	SAMN12137749	GCF_006546965.1	GCF_006546965.1	WP_087318636.1	80.093	432	100.232	78	3	1	431	1	425	0	698					0													0
Bacteroides zhangwenhongii	strain: HF-5287	2650157	ASM919332v2	Bacteroides zhangwenhongii	strain: HF-5287	2650157	ASM919332v2	GCF_009193325.2	RefSeq	NCBI Prokaryotic Genome Annotation Pipeline (PGAP)	Complete Genome	5244518	5320612	2020-08-10	4268	PRJNA573519	SAMN12815388	GCF_009193325.2	GCF_009193325.2	WP_143868941.1	78.472	432	100.232	84	3	1	431	1	424	0	687					0													0
Bacteroides zoogleoformans	strain: ATCC 33285	28119	ASM299843v1	Bacteroides zoogleoformans	strain: ATCC 33285	28119	ASM299843v1	GCF_002998435.1	RefSeq	NCBI Prokaryotic Genome Annotation Pipeline (PGAP)	Complete Genome	3361794	3361794	2018-03-14	2778	PRJNA282954	SAMN08472433	GCF_002998435.1	GCF_002998435.1	WP_106042266.1	56.221	434	100.696	171	4	1	430	1	419	2.45e-176	496					0													0
Barnesiella viscericola DSM 18177	strain: C46, DSM 18177	880074	ASM51291v1	Barnesiella viscericola DSM 18177	strain: C46, DSM 18177	880074	ASM51291v1	GCF_000512915.1	RefSeq	NCBI Prokaryotic Genome Annotation Pipeline (PGAP)	Complete Genome	3076856	3076856	2014-01-03	2562	PRJNA51771	SAMN02769649	GCF_000512915.1	GCF_000512915.1	WP_025278150.1	40.326	429	99.536	226	9	11	431	8	414	7.43e-98	296					0													0
Belliella baltica DSM 15883	strain: DSM 15883	866536	ASM26540v1	Belliella baltica DSM 15883	strain: DSM 15883	866536	ASM26540v1	GCF_000265405.1	RefSeq	GCF_000265405.1-RS_2024_05_01	Complete Genome	4196595	4196595	2012-06-08	3814	PRJNA50619	SAMN02232009	GCF_000265405.1	GCF_000265405.1	WP_014771803.1	22.892	415	96.2877	281	16	34	431	35	427	9.28e-20	87.8					0													0
Bergeyella cardium	strain: BC	1585976	ASM2999112v1	Bergeyella cardium	strain: BC	1585976	ASM2999112v1	GCF_029991125.1	RefSeq	GCF_029991125.1-RS_2024_05_13	Complete Genome	2036890	2036890	2023-05-12	1875	PRJNA951281	SAMN34037267	GCF_029991125.1	GCF_029991125.1	WP_160223634.1	25.858	437	101.392	293	12	11	431	7	428	3.67e-26	105					0													0
Bergeyella cardium	strain: BCV	1585976	ASM3001260v1	Bergeyella cardium	strain: BCV	1585976	ASM3001260v1	GCF_030012605.1	RefSeq	GCF_030012605.1-RS_2024_09_13	Complete Genome	2036969	2036969	2023-05-15	1872	PRJNA909954	SAMN32105916	GCF_030012605.1	GCF_030012605.1	WP_160223634.1	25.858	437	101.392	293	12	11	431	7	428	3.68e-26	105					0													0
Bergeyella cardium	strain: HPQL	1585976	ASM991466v1	Bergeyella cardium	strain: HPQL	1585976	ASM991466v1	GCF_009914665.1	RefSeq	NCBI Prokaryotic Genome Annotation Pipeline (PGAP)	Complete Genome	2036890	2036890	2020-01-22	1874	PRJNA449612	SAMN08913567	GCF_009914665.1	GCF_009914665.1	WP_160223634.1	25.858	437	101.392	293	12	11	431	7	428	3.67e-26	105					0													0
Bergeyella porcorum	strain: QD2021	1735111	ASM3620950v1	Bergeyella porcorum	strain: QD2021	1735111	ASM3620950v1	GCF_036209505.1	RefSeq	NCBI Prokaryotic Genome Annotation Pipeline (PGAP)	Complete Genome	2201696	2271736	2024-01-25	2296	PRJNA1021403	SAMN37555985	GCF_036209505.1	GCF_036209505.1	WP_327984892.1 See suplementary data file 1	21.983	232	53.8283	177	3	8	237	4	233	1.43e-10	58.5					0													0
Bernardetia litoralis DSM 6794	strain: DSM 6794	880071	ASM26550v1	Bernardetia litoralis DSM 6794	strain: DSM 6794	880071	ASM26550v1	GCF_000265505.1	RefSeq	GCF_000265505.1-RS_2024_05_01	Complete Genome	4919337	4919337	2012-06-11	4078	PRJNA51775	SAMN02261370	GCF_000265505.1	GCF_000265505.1	WP_014797529.1	24.276	449	104.176	290	14	7	431	17	439	5.49e-33	126					0													0
Bernardetia sp. ABR2-2B	strain: ABR2-2B	3127472	ASM3712643v1	Bernardetia sp. ABR2-2B	strain: ABR2-2B	3127472	ASM3712643v1	GCF_037126435.1	RefSeq	GCF_037126435.1-RS_2024_04_05	Complete Genome	5299216	5376891	2024-04-05	4522	PRJNA1083085	SAMN40232245	GCF_037126435.1	GCF_037126435.1	WP_338759936.1	23.831	449	104.176	292	11	7	431	17	439	2.23e-34	130					0													0
Bernardetia sp. MNP-M8	strain: MNP-M8	3127470	ASM3712628v1	Bernardetia sp. MNP-M8	strain: MNP-M8	3127470	ASM3712628v1	GCF_037126285.1	RefSeq	GCF_037126285.1-RS_2024_04_05	Complete Genome	5326182	5455535	2024-04-05	4402	PRJNA1083083	SAMN40232243	GCF_037126285.1	GCF_037126285.1	WP_338793668.1	24.222	450	104.408	289	12	7	431	21	443	6.66e-33	126					0													0
Bernardetia sp. Wsw4-3y2	strain: Wsw4-3y2	3127471	ASM3712629v1	Bernardetia sp. Wsw4-3y2	strain: Wsw4-3y2	3127471	ASM3712629v1	GCF_037126295.1	RefSeq	GCF_037126295.1-RS_2024_04_05	Complete Genome	5097918	5750949	2024-04-05	4840	PRJNA1083084	SAMN40232244	GCF_037126295.1	GCF_037126295.1	WP_338815137.1	24.222	450	104.408	289	12	7	431	21	443	6.1e-33	126					0													0
Bizionia sp. M204	strain: M204	2675331	ASM2320509v1	Bizionia sp. M204	strain: M204	2675331	ASM2320509v1	GCF_023205095.1	RefSeq	GCF_023205095.1-RS_2024_08_27	Complete Genome	3362199	3362199	2022-05-02	3090	PRJNA589897	SAMN13293656	GCF_023205095.1	GCF_023205095.1	WP_248395892.1	27.193	456	105.8	280	14	8	431	2	437	1.5e-36	135					0													0
Butyricimonas faecalis	strain: H184	2093856	ASM399156v1	Butyricimonas faecalis	strain: H184	2093856	ASM399156v1	GCF_003991565.1	RefSeq	NCBI Prokaryotic Genome Annotation Pipeline (PGAP)	Complete Genome	4925405	4976422	2019-01-03	4281	PRJNA494677	SAMN10176434	GCF_003991565.1	GCF_003991565.1	WP_106481731.1	29.257	417	96.7517	270	10	22	430	19	418	1.84e-45	160	GCF_003991565.1	WP_158641614.1	25.532	141	32.7146	69	6	287	427	379	483	0.004	36.2					0
Butyricimonas faecihominis	strain: DSM 105721	1472416	ASM3287889v1	Butyricimonas faecihominis	strain: DSM 105721	1472416	ASM3287889v1	GCF_032878895.1	RefSeq	NCBI Prokaryotic Genome Annotation Pipeline (PGAP)	Complete Genome	4851713	4851713	2023-10-20	4002	PRJNA564719	SAMN12721353	GCF_032878895.1	GCF_032878895.1	WP_124317353.1	29.032	434	100.696	285	9	5	431	2	419	7.14e-44	155					0													0
Butyricimonas faecihominis	strain: JCM 18676	1472416	ASM3309644v1	Butyricimonas faecihominis	strain: JCM 18676	1472416	ASM3309644v1	GCF_033096445.1	RefSeq	NCBI Prokaryotic Genome Annotation Pipeline (PGAP)	Complete Genome	4851806	4851806	2023-06-13	4011	PRJDB15543	SAMD00589203	GCF_033096445.1	GCF_033096445.1	WP_124317353.1	29.032	434	100.696	285	9	5	431	2	419	7.14e-44	155					0													0
Butyricimonas virosa	strain: DSM 23226	544645	ASM2514863v1	Butyricimonas virosa	strain: DSM 23226	544645	ASM2514863v1	GCF_025148635.1	RefSeq	NCBI Prokaryotic Genome Annotation Pipeline (PGAP)	Complete Genome	4813254	4813254	2022-09-12	3976	PRJNA746600	SAMN20222670	GCF_025148635.1	GCF_025148635.1	WP_239168309.1	28.802	434	100.696	286	9	5	431	2	419	7.41e-43	152					0													0
Butyricimonas virosa	strain: FDAARGOS_1229	544645	ASM1688906v1	Butyricimonas virosa	strain: FDAARGOS_1229	544645	ASM1688906v1	GCF_016889065.1	RefSeq	GCF_016889065.1-RS_2024_03_28	Complete Genome	4813143	4813143	2021-02-15	3979	PRJNA231221	SAMN16357371	GCF_016889065.1	GCF_016889065.1	WP_239168309.1	28.802	434	100.696	286	9	5	431	2	419	7.41e-43	152					0													0
Candidatus Arcticimaribacter forsetii	isolate: ena-SAMPLE-TAB-31-05-2021-14:30:53:025-170	2820661	ISOLATE_AHE01FL_GENOME	Candidatus Arcticimaribacter forsetii	isolate: ena-SAMPLE-TAB-31-05-2021-14:30:53:025-170	2820661	ISOLATE_AHE01FL_GENOME	GCF_910589745.1	RefSeq	GCF_910589745.1-RS_2024_03_13	Complete Genome	2034069	2034069	2021-07-30	1884	PRJEB45371	SAMEA9069200	GCF_910589745.1	GCF_910589745.1	WP_252158924.1	23.434	431	100	303	11	8	429	4	416	7.99e-23	95.9					0													0
Candidatus Kaistella beijingensis	strain: PM-38	2820270	ASM2008486v1	Candidatus Kaistella beijingensis	strain: PM-38	2820270	ASM2008486v1	GCF_020084865.1	RefSeq	NCBI Prokaryotic Genome Annotation Pipeline (PGAP)	Complete Genome	2816191	2816191	2021-09-21	2634	PRJNA715600	SAMN18353996	GCF_020084865.1	GCF_020084865.1	WP_224135907.1	23.294	425	98.6079	287	11	22	428	18	421	4.8e-28	111					0													0
Candidatus Ornithobacterium hominis	isolate: MSHR-COH1-900C2, strain: MSHR-COH1	2497989	MSHRCOH1	Candidatus Ornithobacterium hominis	isolate: MSHR-COH1-900C2, strain: MSHR-COH1	2497989	MSHRCOH1	GCF_951229915.1	RefSeq	GCF_951229915.1-RS_2024_07_01	Complete Genome	2036909	2036909	2023-05-11	1904	PRJEB61795	SAMEA113386633	GCF_951229915.1	GCF_951229915.1	WP_119058793.1	24.528	424	98.3759	285	10	22	431	19	421	1.12e-29	115					0													0
Candidatus Sulfidibacterium hydrothermale	isolate: EPR1	2875962	ASM2014991v1	Candidatus Sulfidibacterium hydrothermale	isolate: EPR1	2875962	ASM2014991v1	GCF_020149915.1	RefSeq	NCBI Prokaryotic Genome Annotation Pipeline (PGAP)	Complete Genome	3266086	3266086	2021-09-26	2671	PRJNA716772	SAMN21419193	GCF_020149915.1	GCF_020149915.1	WP_240526363.1	28.774	424	98.3759	272	10	19	429	23	429	4.25e-50	172					0													0
Capnocytophaga canimorsus	strain: 7120	28188	ASM230256v1	Capnocytophaga canimorsus	strain: 7120	28188	ASM230256v1	GCF_002302565.1	RefSeq	NCBI Prokaryotic Genome Annotation Pipeline (PGAP)	Complete Genome	2414275	2414275	2017-09-14	2135	PRJNA369395	SAMN06289152	GCF_002302565.1	GCF_002302565.1	WP_041999069.1	26.027	438	101.624	296	9	5	431	3	423	1.15e-39	143	GCF_002302565.1	WP_095899988.1	22.613	199	46.1717	135	8	208	398	423	610	0.04	32.3					0
Capnocytophaga canimorsus	strain: AUH_CC_2023_1	28188	ASM2995242v1	Capnocytophaga canimorsus	strain: AUH_CC_2023_1	28188	ASM2995242v1	GCF_029952425.1	RefSeq	GCF_029952425.1-RS_2024_05_05	Complete Genome	2642618	2642618	2023-05-06	3004	PRJNA960918	SAMN34338879	GCF_029952425.1	GCF_029952425.1	WP_013996371.1	25.799	438	101.624	297	9	5	431	3	423	1.01e-38	140	GCF_029952425.1	WP_013996789.1	24.219	128	29.6984	84	6	214	329	7	133	0.012	33.1	GCF_029952425.1	WP_282430265.1	22.613	199	46.1717
Capnocytophaga canimorsus	strain: AUH_CC_2023_2	28188	ASM2995240v1	Capnocytophaga canimorsus	strain: AUH_CC_2023_2	28188	ASM2995240v1	GCF_029952405.1	RefSeq	GCF_029952405.1-RS_2024_05_05	Complete Genome	2642629	2642629	2023-05-06	3066	PRJNA960918	SAMN34338880	GCF_029952405.1	GCF_029952405.1	WP_013996789.1	24.219	128	29.6984	84	6	214	329	7	133	0.012	33.1	GCF_029952405.1	WP_343076861.1	22.613	199	46.1717	135	8	208	398	272	459	0.023	32.3					0
Capnocytophaga canimorsus	strain: H3936	28188	ASM230265v1	Capnocytophaga canimorsus	strain: H3936	28188	ASM230265v1	GCF_002302655.1	RefSeq	NCBI Prokaryotic Genome Annotation Pipeline (PGAP)	Complete Genome	2455405	2455405	2017-09-14	2178	PRJNA369395	SAMN06289144	GCF_002302655.1	GCF_002302655.1	WP_095919620.1	25.799	438	101.624	297	9	5	431	3	423	1.11e-38	140	GCF_002302655.1	WP_095918571.1	24.219	128	29.6984	84	6	214	329	7	133	0.018	33.1	GCF_002302655.1	WP_095918537.1	22.613	199	46.1717
Capnocytophaga canimorsus	strain: H5594	28188	ASM230244v1	Capnocytophaga canimorsus	strain: H5594	28188	ASM230244v1	GCF_002302445.1	RefSeq	NCBI Prokaryotic Genome Annotation Pipeline (PGAP)	Complete Genome	2493828	2493828	2017-09-14	2279	PRJNA369395	SAMN06289145	GCF_002302445.1	GCF_002302445.1	WP_044730027.1	25.799	438	101.624	297	9	5	431	3	423	1.21e-38	140	GCF_002302445.1	WP_095917790.1	24.219	128	29.6984	84	6	214	329	7	133	0.02	33.1					0
Capnocytophaga canimorsus	strain: NCTC11921	28188	57675_B01	Capnocytophaga canimorsus	strain: NCTC11921	28188	57675_B01	GCF_900638435.1	RefSeq	NCBI Prokaryotic Genome Annotation Pipeline (PGAP)	Complete Genome	2528270	2528270	2018-12-20	2277	PRJEB6403	SAMEA104210801	GCF_900638435.1	GCF_900638435.1	WP_044730027.1	25.799	438	101.624	297	9	5	431	3	423	1.22e-38	140	GCF_900638435.1	WP_126321394.1	22.613	199	46.1717	135	8	208	398	423	610	0.043	32.3					0
Capnocytophaga canimorsus	strain: RBWH	28188	ASM379508v1	Capnocytophaga canimorsus	strain: RBWH	28188	ASM379508v1	GCF_003795085.1	RefSeq	NCBI Prokaryotic Genome Annotation Pipeline (PGAP)	Complete Genome	2555606	2555606	2018-11-19	2379	PRJNA494285	SAMN10160287	GCF_003795085.1	GCF_003795085.1	WP_013996371.1	25.799	438	101.624	297	9	5	431	3	423	1.69e-38	140	GCF_003795085.1	WP_123874032.1	22.613	199	46.1717	135	8	208	398	423	610	0.047	32					0
Capnocytophaga canimorsus Cc5	strain: Cc5	860228	ASM22062v1	Capnocytophaga canimorsus Cc5	strain: Cc5	860228	ASM22062v1	GCF_000220625.1	RefSeq	GCF_000220625.1-RS_2024_09_05	Complete Genome	2571406	2571406	2011-07-14	2292	PRJNA50199	SAMN02603043	GCF_000220625.1	GCF_000220625.1	WP_013996371.1	25.799	438	101.624	297	9	5	431	3	423	1.72e-38	140	GCF_000220625.1	WP_013996789.1	24.219	128	29.6984	84	6	214	329	7	133	0.021	33.1	GCF_000220625.1	WP_013997696.1	22.613	199	46.1717
Capnocytophaga cynodegmi	strain: G7591	28189	ASM230247v1	Capnocytophaga cynodegmi	strain: G7591	28189	ASM230247v1	GCF_002302475.1	RefSeq	NCBI Prokaryotic Genome Annotation Pipeline (PGAP)	Complete Genome	2640475	2640475	2017-09-14	2333	PRJNA369395	SAMN06754876	GCF_002302475.1	GCF_002302475.1	WP_098028764.1	28.111	434	100.696	277	13	8	425	7	421	8.54e-43	152	GCF_002302475.1	WP_098029510.1	33.784	74	17.1694	36	3	222	294	341	402	0.023	33.1
Capnocytophaga endodontalis	strain: ChDC OS43	2708117	ASM220944v1	Capnocytophaga endodontalis	strain: ChDC OS43	2708117	ASM220944v1	GCF_002209445.1	RefSeq	NCBI Prokaryotic Genome Annotation Pipeline (PGAP)	Complete Genome	3412686	3412686	2017-06-27	3134	PRJNA386716	SAMN07125685	GCF_002209445.1	GCF_002209445.1	WP_088593430.1	26.562	448	103.944	269	14	11	431	10	424	1.69e-37	138					0													0
Capnocytophaga gingivalis	strain: H1496	1017	ASM230241v1	Capnocytophaga gingivalis	strain: H1496	1017	ASM230241v1	GCF_002302415.1	RefSeq	NCBI Prokaryotic Genome Annotation Pipeline (PGAP)	Complete Genome	2838633	2838633	2017-09-14	2720	PRJNA369395	SAMN06289147	GCF_002302415.1	GCF_002302415.1	WP_095910046.1	25.874	429	99.536	285	14	8	425	3	409	6.03e-27	108					0													0
Capnocytophaga haemolytica	strain: CCUG 32990	45243	ASM155354v1	Capnocytophaga haemolytica	strain: CCUG 32990	45243	ASM155354v1	GCF_001553545.1	RefSeq	NCBI Prokaryotic Genome Annotation Pipeline (PGAP)	Complete Genome	2688484	2688484	2016-02-09	2432	PRJNA282954	SAMN04435862	GCF_001553545.1	GCF_001553545.1	WP_066427967.1	26.244	442	102.552	290	13	5	431	4	424	1.2e-37	138					0
Capnocytophaga haemolytica	strain: NCTC12947	45243	51184_F02	Capnocytophaga haemolytica	strain: NCTC12947	45243	51184_F02	GCF_900187255.1	RefSeq	NCBI Prokaryotic Genome Annotation Pipeline (PGAP)	Complete Genome	2688499	2688499	2017-08-15	2433	PRJEB6403	SAMEA44541418	GCF_900187255.1	GCF_900187255.1	WP_066427967.1	26.244	442	102.552	290	13	5	431	4	424	1.21e-37	138					0													0
Capnocytophaga leadbetteri	isolate: D204, strain: F0087	327575	C_lead_F0087	Capnocytophaga leadbetteri	isolate: D204, strain: F0087	327575	C_lead_F0087	GCF_041734475.1	RefSeq	GCF_041734475.1-RS_2024_09_04	Complete Genome	2652721	2652721	2024-09-08	2407	PRJNA282954	SAMN42495194	GCF_041734475.1	GCF_041734475.1	WP_009390958.1	26.207	435	100.928	289	13	11	431	10	426	5.8e-33	125					0													0
Capnocytophaga leadbetteri	strain: H6253	327575	ASM230261v1	Capnocytophaga leadbetteri	strain: H6253	327575	ASM230261v1	GCF_002302615.1	RefSeq	NCBI Prokaryotic Genome Annotation Pipeline (PGAP)	Complete Genome	2504023	2504023	2017-09-14	2245	PRJNA369395	SAMN06289149	GCF_002302615.1	GCF_002302615.1	WP_095914164.1	26.757	441	102.32	291	13	5	431	4	426	5.69e-34	128					0
Capnocytophaga ochracea	strain: FDAARGOS_1468	1018	ASM1993072v1	Capnocytophaga ochracea	strain: FDAARGOS_1468	1018	ASM1993072v1	GCF_019930725.1	RefSeq	NCBI Prokaryotic Genome Annotation Pipeline (PGAP)	Complete Genome	2615469	2615469	2021-09-12	2267	PRJNA231221	SAMN20888885	GCF_019930725.1	GCF_019930725.1	WP_015782025.1	26.157	432	100.232	275	12	20	431	19	426	3.63e-34	128					0													0
Capnocytophaga ochracea	strain: FDAARGOS_1550	1018	ASM2073616v1	Capnocytophaga ochracea	strain: FDAARGOS_1550	1018	ASM2073616v1	GCF_020736165.1	RefSeq	NCBI Prokaryotic Genome Annotation Pipeline (PGAP)	Complete Genome	2713235	2713235	2021-11-03	2292	PRJNA231221	SAMN22091647	GCF_020736165.1	GCF_020736165.1	WP_002674178.1	25.926	432	100.232	276	12	20	431	19	426	2.35e-33	126					0													0
Capnocytophaga ochracea	strain: KCOM 2191	1018	ASM2601378v1	Capnocytophaga ochracea	strain: KCOM 2191	1018	ASM2601378v1	GCF_026013785.1	RefSeq	NCBI Prokaryotic Genome Annotation Pipeline (PGAP)	Complete Genome	2672569	2672569	2022-11-06	2315	PRJNA894344	SAMN31453015	GCF_026013785.1	GCF_026013785.1	WP_264853189.1	25.926	432	100.232	276	12	20	431	19	426	1.3e-33	127					0													0
Capnocytophaga ochracea	strain: KCOM 26681	1018	ASM2601380v1	Capnocytophaga ochracea	strain: KCOM 26681	1018	ASM2601380v1	GCF_026013805.1	RefSeq	NCBI Prokaryotic Genome Annotation Pipeline (PGAP)	Complete Genome	2779391	2779391	2022-11-06	2423	PRJNA894794	SAMN31469266	GCF_026013805.1	GCF_026013805.1	WP_015782025.1	26.157	432	100.232	275	12	20	431	19	426	3.81e-34	128					0													0
Capnocytophaga ochracea	strain: KCOM 28121	1018	ASM2601382v1	Capnocytophaga ochracea	strain: KCOM 28121	1018	ASM2601382v1	GCF_026013825.1	RefSeq	NCBI Prokaryotic Genome Annotation Pipeline (PGAP)	Complete Genome	2807434	2807434	2022-11-06	2473	PRJNA894799	SAMN31474502	GCF_026013825.1	GCF_026013825.1	WP_264860025.1	26.526	426	98.8399	269	12	20	425	19	420	9.03e-34	127					0													0
Capnocytophaga ochracea DSM 7271	strain: DSM 7271	521097	ASM2328v1	Capnocytophaga ochracea DSM 7271	strain: DSM 7271	521097	ASM2328v1	GCF_000023285.1	RefSeq	NCBI Prokaryotic Genome Annotation Pipeline (PGAP)	Complete Genome	2612925	2612925	2009-08-26	2267	PRJNA29403	SAMN00001911	GCF_000023285.1	GCF_000023285.1	WP_015782025.1	26.157	432	100.232	275	12	20	431	19	426	3.62e-34	128					0													0
Capnocytophaga sp. ARDL2	isolate: ARDL2	3238809	ASM4153036v1	Capnocytophaga sp. ARDL2	isolate: ARDL2	3238809	ASM4153036v1	GCF_041530365.1	RefSeq	GCF_041530365.1-RS_2024_08_29	Complete Genome	2508668	2508668	2024-08-29	2540	PRJNA1140139	SAMN42812522	GCF_041530365.1	GCF_041530365.1	WP_372474614.1	27.816	435	100.928	282	10	8	431	5	418	6.29e-45	157					0													0
Capnocytophaga sp. FDAARGOS_737	strain: FDAARGOS_737	2545799	ASM973037v1	Capnocytophaga sp. FDAARGOS_737	strain: FDAARGOS_737	2545799	ASM973037v1	GCF_009730375.1	RefSeq	GCF_009730375.1-RS_2024_08_16	Complete Genome	2652717	2652717	2019-12-05	2406	PRJNA231221	SAMN11056452	GCF_009730375.1	GCF_009730375.1	WP_009390958.1	26.207	435	100.928	289	13	11	431	10	426	5.81e-33	125					0													0
Capnocytophaga sp. H2931	strain: H2931	1945657	ASM230253v1	Capnocytophaga sp. H2931	strain: H2931	1945657	ASM230253v1	GCF_002302535.1	RefSeq	GCF_002302535.1-RS_2024_08_13	Complete Genome	2632967	2632967	2017-09-14	2219	PRJNA369395	SAMN06289153	GCF_002302535.1	GCF_002302535.1	WP_042347992.1	26.411	443	102.784	290	15	6	431	4	427	6.11e-33	125					0													0
Capnocytophaga sp. H4358	strain: H4358	1945658	ASM230251v1	Capnocytophaga sp. H4358	strain: H4358	1945658	ASM230251v1	GCF_002302515.1	RefSeq	GCF_002302515.1-RS_2024_08_13	Complete Genome	2633192	2633192	2017-09-14	2218	PRJNA369395	SAMN06289154	GCF_002302515.1	GCF_002302515.1	WP_042347992.1	26.411	443	102.784	290	15	6	431	4	427	6.05e-33	125					0													0
Capnocytophaga sp. oral taxon 323	strain: F0383	1705617	ASM127882v1	Capnocytophaga sp. oral taxon 323	strain: F0383	1705617	ASM127882v1	GCF_001278825.1	RefSeq	GCF_001278825.1-RS_2024_08_22	Complete Genome	2614527	2614527	2015-09-04	2312	PRJNA282954	SAMN04009744	GCF_001278825.1	GCF_001278825.1	WP_053581212.1	25.814	430	99.768	279	11	20	431	19	426	2.47e-34	129					0													0
Capnocytophaga sp. oral taxon 864	strain: F0512	1316593	ASM299883v1	Capnocytophaga sp. oral taxon 864	strain: F0512	1316593	ASM299883v1	GCF_002998835.1	RefSeq	GCF_002998835.1-RS_2024_08_23	Complete Genome	2654246	2682541	2018-03-14	2304	PRJNA282954	SAMN08439036	GCF_002998835.1	GCF_002998835.1	WP_106096203.1	26.157	432	100.232	275	12	20	431	19	426	2.8e-34	129					0													0
Capnocytophaga sp. oral taxon 878	strain: F0545	1316596	ASM299913v1	Capnocytophaga sp. oral taxon 878	strain: F0545	1316596	ASM299913v1	GCF_002999135.1	RefSeq	GCF_002999135.1-RS_2024_08_24	Complete Genome	2962157	2990835	2018-03-14	2699	PRJNA282954	SAMN08472925	GCF_002999135.1	GCF_002999135.1	WP_106098708.1	24.886	438	101.624	291	12	11	431	8	424	2.34e-33	126					0													0
Capnocytophaga sp. oral taxon 902	strain: W10638	2748316	ASM1339473v1	Capnocytophaga sp. oral taxon 902	strain: W10638	2748316	ASM1339473v1	GCF_013394735.1	RefSeq	NCBI Prokaryotic Genome Annotation Pipeline (PGAP)	Complete Genome	2837214	2837214	2020-07-08	2501	PRJNA282954	SAMN15360087	GCF_013394735.1	GCF_013394735.1	WP_178977101.1	25.926	432	100.232	276	12	20	431	19	426	5.21e-34	128					0
Capnocytophaga sputigena	strain: D1179	1019	ASM230249v1	Capnocytophaga sputigena	strain: D1179	1019	ASM230249v1	GCF_002302495.1	RefSeq	GCF_002302495.1-RS_2024_08_19	Complete Genome	2855148	2855148	2017-09-14	2561	PRJNA369395	SAMN06754875	GCF_002302495.1	GCF_002302495.1	WP_095899467.1	26.786	448	103.944	268	14	11	431	10	424	4.09e-37	137					0													0
Capnocytophaga sputigena	strain: H4486	1019	ASM230259v1	Capnocytophaga sputigena	strain: H4486	1019	ASM230259v1	GCF_002302595.1	RefSeq	NCBI Prokaryotic Genome Annotation Pipeline (PGAP)	Complete Genome	3098616	3098616	2017-09-14	2825	PRJNA369395	SAMN06289150	GCF_002302595.1	GCF_002302595.1	WP_095902421.1	26.786	448	103.944	268	14	11	431	10	424	2.82e-37	137					0
Capnocytophaga sputigena	strain: KC1668	1019	ASM230239v1	Capnocytophaga sputigena	strain: KC1668	1019	ASM230239v1	GCF_002302395.1	RefSeq	NCBI Prokaryotic Genome Annotation Pipeline (PGAP)	Complete Genome	3074746	3074746	2017-09-14	2809	PRJNA369395	SAMN06289148	GCF_002302395.1	GCF_002302395.1	WP_002678443.1	26.786	448	103.944	268	14	11	431	10	424	4.82e-37	136					0													0
Capnocytophaga sputigena	strain: NCTC11097	1019	56080_B02	Capnocytophaga sputigena	strain: NCTC11097	1019	56080_B02	GCF_900638125.1	RefSeq	NCBI Prokaryotic Genome Annotation Pipeline (PGAP)	Complete Genome	2933908	2933908	2018-12-20	2700	PRJEB6403	SAMEA104200653	GCF_900638125.1	GCF_900638125.1	WP_126372095.1	25.951	447	103.712	273	13	11	431	10	424	4.13e-35	131					0													0
Capnocytophaga stomatis	strain: H2177	1848904	ASM230263v1	Capnocytophaga stomatis	strain: H2177	1848904	ASM230263v1	GCF_002302635.1	RefSeq	NCBI Prokaryotic Genome Annotation Pipeline (PGAP)	Complete Genome	2831350	2831350	2017-09-14	2510	PRJNA369395	SAMN06289146	GCF_002302635.1	GCF_002302635.1	WP_095897150.1	28.341	434	100.696	276	14	8	425	7	421	6.05e-43	152					0													0
Catalinimonas niigatensis	strain: NBRC 109829	1397264	ASM3050628v1	Catalinimonas niigatensis	strain: NBRC 109829	1397264	ASM3050628v1	GCF_030506285.1	RefSeq	NCBI Prokaryotic Genome Annotation Pipeline (PGAP)	Complete Genome	7134482	7134482	2023-07-19	5869	PRJNA940343	SAMN33562196	GCF_030506285.1	GCF_030506285.1	WP_302249845.1	25.463	432	100.232	287	15	15	429	1	414	1.51e-35	133					0													0
Cellulophaga algicola DSM 14237	strain: DSM 14237	688270	ASM18626v1	Cellulophaga algicola DSM 14237	strain: DSM 14237	688270	ASM18626v1	GCF_000186265.1	RefSeq	NCBI Prokaryotic Genome Annotation Pipeline (PGAP)	Complete Genome	4888353	4888353	2011-01-18	4272	PRJNA41529	SAMN00190054	GCF_000186265.1	GCF_000186265.1	WP_013549741.1	27.335	439	101.856	286	13	4	430	2	419	1.68e-46	162	GCF_000186265.1	WP_041557792.1	29.234	431	100	275	11	7	430	11	418	2.32e-46	162					0
Cellulophaga baltica 18	strain: 18	1348584	ASM46861v2	Cellulophaga baltica 18	strain: 18	1348584	ASM46861v2	GCF_000468615.2	RefSeq	NCBI Prokaryotic Genome Annotation Pipeline (PGAP)	Complete Genome	4635105	4635105	2014-12-09	3985	PRJNA209292	SAMN02208949	GCF_000468615.2	GCF_000468615.2	WP_024480655.1	30.07	429	99.536	274	10	7	430	11	418	9.91e-50	171	GCF_000468615.2	WP_029444955.1	27.664	441	102.32	282	14	4	430	2	419	4.62e-45	159					0
Cellulophaga baltica NN016038	strain: NN016038	1348585	ASM47703v2	Cellulophaga baltica NN016038	strain: NN016038	1348585	ASM47703v2	GCF_000477035.2	RefSeq	NCBI Prokaryotic Genome Annotation Pipeline (PGAP)	Complete Genome	4560540	4560540	2014-11-19	3996	PRJNA209293	SAMN02208950	GCF_000477035.2	GCF_000477035.2	WP_025615039.1	30.303	429	99.536	273	10	7	430	11	418	1.63e-50	173	GCF_000477035.2	WP_025613768.1	27.891	441	102.32	281	14	4	430	2	419	4.76e-45	159					0
Cellulophaga lytica	strain: DAU203	979	ASM194160v1	Cellulophaga lytica	strain: DAU203	979	ASM194160v1	GCF_001941605.1	RefSeq	NCBI Prokaryotic Genome Annotation Pipeline (PGAP)	Complete Genome	3952957	3952957	2017-01-10	3485	PRJNA317518	SAMN04620658	GCF_001941605.1	GCF_001941605.1	WP_034646141.1	28.217	443	102.784	280	15	5	430	3	424	1.35e-43	154					0													0
Cellulophaga lytica	strain: DSMZ 7489	979	ASM3447906v1	Cellulophaga lytica	strain: DSMZ 7489	979	ASM3447906v1	GCF_034479065.1	RefSeq	NCBI Prokaryotic Genome Annotation Pipeline (PGAP)	Complete Genome	3766259	3766259	2023-12-19	3347	PRJNA1037563	SAMN38186279	GCF_034479065.1	GCF_034479065.1	WP_013620381.1	28.217	443	102.784	280	15	5	430	3	424	1.75e-43	154					0													0
Cellulophaga lytica	strain: FXS1	979	FXS1	Cellulophaga lytica	strain: FXS1	979	FXS1	GCF_040182395.1	RefSeq	GCF_040182395.1-RS_2024_06_15	Complete Genome	3897661	3897661	2024-06-16	3460	PRJNA678528	SAMN16803349	GCF_040182395.1	GCF_040182395.1	WP_034646141.1	28.217	443	102.784	280	15	5	430	3	424	1.32e-43	154					0													0
Cellulophaga lytica	strain: HI1	979	ASM75019v1	Cellulophaga lytica	strain: HI1	979	ASM75019v1	GCF_000750195.1	RefSeq	NCBI Prokaryotic Genome Annotation Pipeline (PGAP)	Complete Genome	3824196	3824196	2014-09-09	3370	PRJNA256111	SAMN02937577	GCF_000750195.1	GCF_000750195.1	WP_034646141.1	28.217	443	102.784	280	15	5	430	3	424	1.3e-43	154					0													0
Cellulophaga lytica DSM 7489	strain: DSM 7489	867900	ASM19059v1	Cellulophaga lytica DSM 7489	strain: DSM 7489	867900	ASM19059v1	GCF_000190595.1	RefSeq	GCF_000190595.1-RS_2024_04_26	Complete Genome	3765936	3765936	2011-02-28	3343	PRJNA50743	SAMN00713590	GCF_000190595.1	GCF_000190595.1	WP_013620381.1	28.217	443	102.784	280	15	5	430	3	424	1.75e-43	154					0													0
Cellulophaga omnivescoria	strain: MSK1	1888890	ASM2791527v1	Cellulophaga omnivescoria	strain: MSK1	1888890	ASM2791527v1	GCF_027915275.1	RefSeq	NCBI Prokaryotic Genome Annotation Pipeline (PGAP)	Complete Genome	3694481	3694481	2023-01-18	3258	PRJNA917471	SAMN32539310	GCF_027915275.1	GCF_027915275.1	WP_077399002.1	28.668	443	102.784	278	15	5	430	3	424	6.41e-45	158					0													0
Cellulophaga sp. HaHa_2_1	strain: HaHa_2_1	2749994	ASM1927858v1	Cellulophaga sp. HaHa_2_1	strain: HaHa_2_1	2749994	ASM1927858v1	GCF_019278585.1	RefSeq	GCF_019278585.1-RS_2024_08_18	Complete Genome	4577275	4577275	2021-07-19	3984	PRJNA643222	SAMN15428587	GCF_019278585.1	GCF_019278585.1	WP_218692087.1	30.07	429	99.536	274	10	7	430	11	418	1.43e-49	171	GCF_019278585.1	WP_218734215.1	28.046	435	100.928	276	14	10	430	8	419	3.5e-44	156					0
Cellulophaga sp. HaHa_2_95	strain: HaHa_2_95	2745558	ASM1927856v1	Cellulophaga sp. HaHa_2_95	strain: HaHa_2_95	2745558	ASM1927856v1	GCF_019278565.1	RefSeq	GCF_019278565.1-RS_2024_08_18	Complete Genome	4538800	4538800	2021-07-19	3916	PRJNA643222	SAMN15428588	GCF_019278565.1	GCF_019278565.1	WP_218692087.1	30.07	429	99.536	274	10	7	430	11	418	1.42e-49	171	GCF_019278565.1	WP_218693932.1	27.816	435	100.928	277	14	10	430	8	419	1.84e-43	154					0
Cellulophaga sp. HaHaR_3_176	strain: HaHaR_3_176	1942464	ASM1902192v1	Cellulophaga sp. HaHaR_3_176	strain: HaHaR_3_176	1942464	ASM1902192v1	GCF_019021925.1	RefSeq	GCF_019021925.1-RS_2024_08_24	Complete Genome	3803948	3803948	2021-06-24	3355	PRJNA643222	SAMN15428586	GCF_019021925.1	GCF_019021925.1	WP_216783521.1	27.685	419	97.2158	276	10	22	430	19	420	2.6e-46	162	GCF_019021925.1	WP_254073653.1	27.251	411	95.3596	270	10	26	430	30	417	6.85e-41	147	GCF_019021925.1	WP_216785973.1	33.333	60	13.9211
Cellulophaga sp. L1A9	strain: L1A9	2686362	ASM979702v1	Cellulophaga sp. L1A9	strain: L1A9	2686362	ASM979702v1	GCF_009797025.1	RefSeq	GCF_009797025.1-RS_2024_08_15	Complete Genome	5072468	5072468	2019-12-24	4510	PRJNA595836	SAMN13568801	GCF_009797025.1	GCF_009797025.1	WP_233268419.1	29.234	431	100	275	11	7	430	12	419	6.92e-47	164	GCF_009797025.1	WP_158974475.1	27.5	440	102.088	284	12	4	430	2	419	8.02e-44	155					0
Changchengzhania lutea	strain: SM1355	2049305	ASM697414v1	Changchengzhania lutea	strain: SM1355	2049305	ASM697414v1	GCF_006974145.1	RefSeq	NCBI Prokaryotic Genome Annotation Pipeline (PGAP)	Complete Genome	4130958	4130958	2019-07-15	3708	PRJNA533199	SAMN11445384	GCF_006974145.1	GCF_006974145.1	WP_142785176.1	26.244	442	102.552	293	11	11	429	8	439	2.9e-36	135					0													0
Chitinophaga agri	strain: H33E-04	2703787	ASM1009306v1	Chitinophaga agri	strain: H33E-04	2703787	ASM1009306v1	GCF_010093065.1	RefSeq	NCBI Prokaryotic Genome Annotation Pipeline (PGAP)	Complete Genome	7969925	7969925	2020-02-03	6245	PRJNA602749	SAMN13906963	GCF_010093065.1	GCF_010093065.1	WP_162334281.1	24.578	415	96.2877	279	13	20	428	21	407	1.07e-20	91.3					0													0
Chitinophaga caeni	strain: 13	2029983	ASM255779v1	Chitinophaga caeni	strain: 13	2029983	ASM255779v1	GCF_002557795.1	RefSeq	NCBI Prokaryotic Genome Annotation Pipeline (PGAP)	Complete Genome	5279921	5279921	2017-10-16	4347	PRJNA407887	SAMN07665588	GCF_002557795.1	GCF_002557795.1	WP_098192748.1	28.918	453	105.104	273	15	1	427	1	430	8.62e-43	153	GCF_002557795.1	WP_098193951.1	24.586	423	98.1439	288	12	14	429	16	414	2.85e-28	112					0
Chitinophaga caseinilytica	strain: KACC 19118	2267521	ASM3839676v1	Chitinophaga caseinilytica	strain: KACC 19118	2267521	ASM3839676v1	GCF_038396765.1	RefSeq	GCF_038396765.1-RS_2024_04_20	Complete Genome	6517700	6517700	2024-04-21	5443	PRJNA1089977	SAMN40551941	GCF_038396765.1	GCF_038396765.1	WP_341841008.1	26.62	432	100.232	276	15	8	429	6	406	2.59e-30	118	GCF_038396765.1	WP_341842397.1	25.735	408	94.6636	240	15	58	431	7	385	5.88e-27	108					0
Chitinophaga filiformis	strain: YT5	104663	ASM2310080v1	Chitinophaga filiformis	strain: YT5	104663	ASM2310080v1	GCF_023100805.1	RefSeq	NCBI Prokaryotic Genome Annotation Pipeline (PGAP)	Complete Genome	8264041	8264041	2022-04-25	6482	PRJNA827578	SAMN27611800	GCF_023100805.1	GCF_023100805.1	WP_247813527.1	27.119	295	68.4455	199	7	12	303	13	294	6.59e-21	91.7					0													0
Chitinophaga horti	strain: R8	2920382	ASM2286779v2	Chitinophaga horti	strain: R8	2920382	ASM2286779v2	GCF_022867795.2	RefSeq	GCF_022867795.2-RS_2024_06_17	Complete Genome	6309489	6309489	2022-10-26	5159	PRJNA809908	SAMN26209657	GCF_022867795.2	GCF_022867795.2	WP_264281847.1	27.189	434	100.696	271	15	7	428	8	408	9.53e-34	128	GCF_022867795.2	WP_264280807.1	27.16	405	93.9675	251	13	49	431	1	383	4.18e-31	120					0
Chitinophaga niabensis	strain: CN7	536979	ASM3954579v1	Chitinophaga niabensis	strain: CN7	536979	ASM3954579v1	GCF_039545795.1	RefSeq	GCF_039545795.1-RS_2024_05_07	Complete Genome	7201998	7201998	2024-05-08	5790	PRJNA1104776	SAMN41086818	GCF_039545795.1	GCF_039545795.1	WP_343304563.1	27.948	458	106.265	272	12	5	431	5	435	4.03e-42	151	GCF_039545795.1	WP_343306029.1	26.757	441	102.32	273	15	5	429	2	408	1.38e-31	122					0
Chitinophaga oryzae	strain: 1303	2725414	ASM1251637v2	Chitinophaga oryzae	strain: 1303	2725414	ASM1251637v2	GCF_012516375.2	RefSeq	GCF_012516375.2-RS_2024_09_11	Complete Genome	8363885	8363885	2020-09-29	6697	PRJNA623700	SAMN14558162	GCF_012516375.2	GCF_012516375.2	WP_168808968.1	29.139	453	105.104	268	15	5	431	5	430	2.03e-47	166	GCF_012516375.2	WP_168861405.1	26.366	421	97.6798	259	14	23	428	22	406	1.33e-26	108					0
Chitinophaga oryzae	strain: 1310	2725414	ASM1251635v1	Chitinophaga oryzae	strain: 1310	2725414	ASM1251635v1	GCF_012516355.1	RefSeq	GCF_012516355.1-RS_2024_05_05	Complete Genome	8511252	8511252	2020-04-19	6720	PRJNA623709	SAMN14558177	GCF_012516355.1	GCF_012516355.1	WP_168808968.1	29.139	453	105.104	268	15	5	431	5	430	2.07e-47	166	GCF_012516355.1	WP_168806600.1	26.128	421	97.6798	260	14	23	428	22	406	5.72e-26	106					0
Chitinophaga pendula	strain: MD30B	2849666	ASM2038661v1	Chitinophaga pendula	strain: MD30B	2849666	ASM2038661v1	GCF_020386615.1	RefSeq	GCF_020386615.1-RS_2024_08_26	Complete Genome	7663439	7663439	2021-10-08	5759	PRJNA740258	SAMN19836166	GCF_020386615.1	GCF_020386615.1	WP_095836733.1	29.083	447	103.712	279	13	5	431	5	433	5.83e-46	162	GCF_020386615.1	WP_095838059.1	23.855	415	96.2877	282	13	20	428	21	407	1.85e-21	93.6					0
Chitinophaga pinensis DSM 2588	strain: DSM 2588	485918	ASM2400v1	Chitinophaga pinensis DSM 2588	strain: DSM 2588	485918	ASM2400v1	GCF_000024005.1	RefSeq	GCF_000024005.1-RS_2024_08_06	Complete Genome	9127347	9127347	2009-08-19	7213	PRJNA27951	SAMN00001914	GCF_000024005.1	GCF_000024005.1	WP_148230529.1	24.029	412	95.5916	285	11	20	428	21	407	7.56e-23	97.8					0													0
Chitinophaga pollutisoli	strain: GPA1	3133966	GPA1	Chitinophaga pollutisoli	strain: GPA1	3133966	GPA1	GCF_038396755.1	RefSeq	GCF_038396755.1-RS_2024_04_20	Complete Genome	6078843	6078843	2024-04-21	5197	PRJNA1089965	SAMN40551777	GCF_038396755.1	GCF_038396755.1	WP_341835054.1	26.316	437	101.392	265	13	11	429	9	406	6.85e-33	125	GCF_038396755.1	WP_341838526.1	27.384	409	94.8956	230	15	58	431	7	383	1.4e-31	121					0
Chitinophaga sancti	strain: ATCC 23090	1004	ASM3447914v1	Chitinophaga sancti	strain: ATCC 23090	1004	ASM3447914v1	GCF_034479145.1	RefSeq	NCBI Prokaryotic Genome Annotation Pipeline (PGAP)	Complete Genome	8491830	8491830	2023-12-19	6711	PRJNA1037563	SAMN38186269	GCF_034479145.1	GCF_034479145.1	WP_072360069.1	25.12	418	96.9838	273	13	20	428	5	391	1.47e-20	90.5					0													0
Chitinophaga sancti	strain: HAMBI_1988	1004	ASM3442431v1	Chitinophaga sancti	strain: HAMBI_1988	1004	ASM3442431v1	GCF_034424315.1	RefSeq	NCBI Prokaryotic Genome Annotation Pipeline (PGAP)	Complete Genome	8421768	8421768	2023-12-17	6638	PRJNA1047486	SAMN38562712	GCF_034424315.1	GCF_034424315.1	WP_072360069.1	25.12	418	96.9838	273	13	20	428	5	391	1.46e-20	90.5					0													0
Chitinophaga sancti	strain: HSF-01	1004	ASM3408704v1	Chitinophaga sancti	strain: HSF-01	1004	ASM3408704v1	GCF_034087045.1	RefSeq	NCBI Prokaryotic Genome Annotation Pipeline (PGAP)	Complete Genome	8320843	8320843	2023-12-04	6654	PRJNA1041287	SAMN38275095	GCF_034087045.1	GCF_034087045.1	WP_320580843.1	26.087	414	96.0557	274	12	20	428	5	391	1.71e-24	102					0													0
Chitinophaga sp. 180180018-2	strain: 180180018-2	3108351	ASM3789317v1	Chitinophaga sp. 180180018-2	strain: 180180018-2	3108351	ASM3789317v1	GCF_037893175.1	RefSeq	GCF_037893175.1-RS_2024_04_05	Complete Genome	8131931	8131931	2024-04-05	6464	PRJNA1046541	SAMN38502441	GCF_037893175.1	GCF_037893175.1	WP_326995873.1	30.045	446	103.48	258	16	12	431	14	431	4.52e-47	165	GCF_037893175.1	WP_326994614.1	26.389	432	100.232	269	13	11	428	10	406	9.82e-31	120					0
Chitinophaga sp. 180180018-3	strain: 180180018-3	3108350	ASM3789318v1	Chitinophaga sp. 180180018-3	strain: 180180018-3	3108350	ASM3789318v1	GCF_037893185.1	RefSeq	GCF_037893185.1-RS_2024_04_05	Complete Genome	8131986	8131986	2024-04-05	6458	PRJNA1046541	SAMN38502442	GCF_037893185.1	GCF_037893185.1	WP_326995873.1	30.045	446	103.48	258	16	12	431	14	431	4.52e-47	165	GCF_037893185.1	WP_326994614.1	26.389	432	100.232	269	13	11	428	10	406	9.81e-31	120					0
Chitinophaga sp. 212800008-4	strain: 212800008-4	3108349	ASM3789316v1	Chitinophaga sp. 212800008-4	strain: 212800008-4	3108349	ASM3789316v1	GCF_037893165.1	RefSeq	GCF_037893165.1-RS_2024_04_05	Complete Genome	8110254	8110254	2024-04-05	6445	PRJNA1046541	SAMN38502443	GCF_037893165.1	GCF_037893165.1	WP_326995873.1	30.045	446	103.48	258	16	12	431	14	431	4.51e-47	165	GCF_037893165.1	WP_326994614.1	26.389	432	100.232	269	13	11	428	10	406	9.79e-31	120					0
Chitinophaga sp. HK235	strain: HK235	2952571	ASM1825575v1	Chitinophaga sp. HK235	strain: HK235	2952571	ASM1825575v1	GCF_018255755.1	RefSeq	GCF_018255755.1-RS_2024_09_14	Complete Genome	8341603	8341603	2021-05-04	6464	PRJNA723679	SAMN18825002	GCF_018255755.1	GCF_018255755.1	WP_212001291.1	30.474	443	102.784	257	14	13	431	15	430	4.22e-51	176	GCF_018255755.1	WP_212006423.1	26.392	413	95.8237	261	11	27	428	28	408	1.11e-30	120					0
Chitinophaga sp. LS1	strain: LS1	3051176	ASM3427469v1	Chitinophaga sp. LS1	strain: LS1	3051176	ASM3427469v1	GCF_034274695.1	RefSeq	NCBI Prokaryotic Genome Annotation Pipeline (PGAP)	Complete Genome	8674373	8674373	2023-12-11	7106	PRJNA979798	SAMN35579131	GCF_034274695.1	GCF_034274695.1	WP_083721335.1	25.522	431	100	279	12	8	428	17	415	7.15e-26	106					0													0
Chitinophaga sp. MM2321	isolate: Chitinophaga MM2321 assembly	3137178	MM2321	Chitinophaga sp. MM2321	isolate: Chitinophaga MM2321 assembly	3137178	MM2321	GCF_964033635.1	RefSeq	GCF_964033635.1-RS_2024_06_11	Complete Genome	6778472	6778472	2024-06-11	5333	PRJEB73789	SAMEA115397039	GCF_964033635.1	GCF_964033635.1	WP_349315889.1	30.909	440	102.088	259	13	13	431	15	430	4.24e-52	178	GCF_964033635.1	WP_349314676.1	28.235	425	98.6079	254	13	22	431	23	411	8.81e-33	125					0
Chitinophaga sp. XS-30	strain: XS-30	2604421	ASM808634v1	Chitinophaga sp. XS-30	strain: XS-30	2604421	ASM808634v1	GCF_008086345.1	RefSeq	GCF_008086345.1-RS_2024_08_23	Complete Genome	6183078	6183078	2019-08-26	5039	PRJNA560669	SAMN12594810	GCF_008086345.1	GCF_008086345.1	WP_148382796.1	27.865	445	103.248	284	13	5	431	5	430	6.49e-43	153	GCF_008086345.1	WP_148384692.1	27.191	445	103.248	258	17	11	431	8	410	3.06e-35	132					0
Chondrinema litorale	strain: WSW3-B12	2994555	ASM2625052v1	Chondrinema litorale	strain: WSW3-B12	2994555	ASM2625052v1	GCF_026250525.1	RefSeq	GCF_026250525.1-RS_2024_06_06	Complete Genome	641076	10142296	2022-11-21	8200	PRJNA901263	SAMN31710250	GCF_026250525.1	GCF_026250525.1	WP_284682423.1	24.884	430	99.768	299	11	8	430	14	426	6.38e-30	118					0													0
Christiangramia flava JLT2011	strain: JLT2011	1229726	ASM195115v1	Christiangramia flava JLT2011	strain: JLT2011	1229726	ASM195115v1	GCF_001951155.1	RefSeq	GCF_001951155.1-RS_2024_04_15	Complete Genome	4007868	4007868	2017-01-13	3574	PRJNA325700	SAMN05231554	GCF_001951155.1	GCF_001951155.1	WP_083643583.1	27.231	437	101.392	279	13	8	429	5	417	3.18e-40	145	GCF_001951155.1	WP_083643651.1	26.037	434	100.696	287	9	2	429	22	427	3.87e-34	129					0
Christiangramia forsetii KT0803	strain: KT0803	411154	ASM6034v1	Christiangramia forsetii KT0803	strain: KT0803	411154	ASM6034v1	GCF_000060345.1	RefSeq	GCF_000060345.1-RS_2024_04_15	Complete Genome	3798465	3798465	2006-11-06	3470	PRJEA19061	SAMEA2272667	GCF_000060345.1	GCF_000060345.1	WP_011710828.1	29.398	432	100.232	270	12	7	429	7	412	1.19e-44	157					0													0
Christiangramia fulva	strain: SH35	2126553	ASM302415v1	Christiangramia fulva	strain: SH35	2126553	ASM302415v1	GCF_003024155.1	RefSeq	GCF_003024155.1-RS_2024_04_15	Complete Genome	4380140	4380140	2018-03-28	3886	PRJNA438727	SAMN08724768	GCF_003024155.1	GCF_003024155.1	WP_107011105.1	27.208	419	97.2158	277	10	20	429	17	416	1.14e-34	130					0													0
Christiangramia salexigens	strain: LPB0144	1913577	ASM188900v1	Christiangramia salexigens	strain: LPB0144	1913577	ASM188900v1	GCF_001889005.1	RefSeq	GCF_001889005.1-RS_2024_04_15	Complete Genome	2978889	2978889	2016-12-05	2695	PRJNA350755	SAMN05945920	GCF_001889005.1	GCF_001889005.1	WP_072553742.1	28.271	428	99.3039	280	10	7	429	7	412	1.16e-44	157					0													0
Christiangramia sp. OXR-203	strain: OXR-203	3100176	ASM3437216v1	Christiangramia sp. OXR-203	strain: OXR-203	3100176	ASM3437216v1	GCF_034372165.1	RefSeq	NCBI Prokaryotic Genome Annotation Pipeline (PGAP)	Complete Genome	3395452	3395452	2023-12-14	3148	PRJNA1046213	SAMN38477428	GCF_034372165.1	GCF_034372165.1	WP_322301852.1	27.146	431	100	285	11	9	431	5	414	2.81e-44	156					0													0
Chryseobacterium arthrosphaerae	strain: FDAARGOS_519	651561	ASM381270v1	Chryseobacterium arthrosphaerae	strain: FDAARGOS_519	651561	ASM381270v1	GCF_003812705.1	RefSeq	NCBI Prokaryotic Genome Annotation Pipeline (PGAP)	Complete Genome	5361872	5361872	2018-11-21	4905	PRJNA231221	SAMN10163213	GCF_003812705.1	GCF_003812705.1	WP_123843006.1	26.95	423	98.1439	278	17	22	427	18	426	1.06e-26	108					0													0
Chryseobacterium arthrosphaerae	strain: FS91703	651561	ASM2932093v1	Chryseobacterium arthrosphaerae	strain: FS91703	651561	ASM2932093v1	GCF_029320935.1	RefSeq	GCF_029320935.1-RS_2024_03_30	Complete Genome	5437368	5437368	2023-03-21	4979	PRJNA943546	SAMN33731293	GCF_029320935.1	GCF_029320935.1	WP_123843006.1	26.95	423	98.1439	278	17	22	427	18	426	1.07e-26	108					0													0
Chryseobacterium arthrosphaerae	strain: LMY	651561	ASM2087201v1	Chryseobacterium arthrosphaerae	strain: LMY	651561	ASM2087201v1	GCF_020872015.1	RefSeq	NCBI Prokaryotic Genome Annotation Pipeline (PGAP)	Complete Genome	5447405	5447405	2021-11-15	4913	PRJNA719258	SAMN18593151	GCF_020872015.1	GCF_020872015.1	WP_065398685.1	26.714	423	98.1439	279	17	22	427	18	426	4.55e-26	106					0													0
Chryseobacterium balustinum	strain: KC_1863	246	ASM381599v1	Chryseobacterium balustinum	strain: KC_1863	246	ASM381599v1	GCF_003815995.1	RefSeq	GCF_003815995.1-RS_2024_03_28	Complete Genome	4865895	4974086	2018-11-25	4633	PRJNA498534	SAMN10316127	GCF_003815995.1	GCF_003815995.1	WP_079464015.1	25.968	439	101.856	286	14	8	428	4	421	6.45e-24	100					0													0
Chryseobacterium bernardetii	strain: G0229	1241978	ASM381597v1	Chryseobacterium bernardetii	strain: G0229	1241978	ASM381597v1	GCF_003815975.1	RefSeq	NCBI Prokaryotic Genome Annotation Pipeline (PGAP)	Complete Genome	5318634	5318634	2018-11-25	4878	PRJNA498534	SAMN10343177	GCF_003815975.1	GCF_003815975.1	WP_123872241.1	24.764	424	98.3759	283	14	22	427	18	423	6.13e-24	100					0													0
Chryseobacterium bernardetii	strain: H4638	1241978	ASM381595v1	Chryseobacterium bernardetii	strain: H4638	1241978	ASM381595v1	GCF_003815955.1	RefSeq	NCBI Prokaryotic Genome Annotation Pipeline (PGAP)	Complete Genome	5104943	5104943	2018-11-25	4728	PRJNA498534	SAMN10343194	GCF_003815955.1	GCF_003815955.1	WP_123872241.1	24.764	424	98.3759	283	14	22	427	18	423	5.77e-24	100					0													0
Chryseobacterium camelliae	strain: Dolsongi-HT1	1265445	ASM277059v1	Chryseobacterium camelliae	strain: Dolsongi-HT1	1265445	ASM277059v1	GCF_002770595.1	RefSeq	NCBI Prokaryotic Genome Annotation Pipeline (PGAP)	Complete Genome	4376354	4376354	2017-11-14	4013	PRJNA393580	SAMN07337715	GCF_002770595.1	GCF_002770595.1	WP_100074997.1	25.412	425	98.6079	279	14	22	427	18	423	5.44e-25	103					0													0
Chryseobacterium camelliae	strain: VAN22-5A	1265445	ASM2792054v1	Chryseobacterium camelliae	strain: VAN22-5A	1265445	ASM2792054v1	GCF_027920545.1	RefSeq	NCBI Prokaryotic Genome Annotation Pipeline (PGAP)	Complete Genome	3437155	3437155	2023-01-19	3201	PRJNA922368	SAMN32652498	GCF_027920545.1	GCF_027920545.1	WP_271149630.1	23.956	455	105.568	289	16	8	427	4	436	3.71e-22	94.7					0													0
Chryseobacterium capnotolerans	isolate: DH-B6	2759528	ASM2127896v1	Chryseobacterium capnotolerans	isolate: DH-B6	2759528	ASM2127896v1	GCF_021278965.1	RefSeq	GCF_021278965.1-RS_2024_05_21	Complete Genome	5357258	5357258	2021-12-23	5146	PRJNA649451	SAMN15667277	GCF_021278965.1	GCF_021278965.1	WP_068944127.1	25.236	424	98.3759	281	14	22	427	18	423	9.78e-25	102					0													0
Chryseobacterium carnipullorum	strain: F9942	1124835	ASM381585v1	Chryseobacterium carnipullorum	strain: F9942	1124835	ASM381585v1	GCF_003815855.1	RefSeq	NCBI Prokaryotic Genome Annotation Pipeline (PGAP)	Complete Genome	5458793	5458793	2018-11-25	5155	PRJNA498534	SAMN10343187	GCF_003815855.1	GCF_003815855.1	WP_073332890.1	24.612	451	104.64	291	15	8	427	4	436	7.8e-26	105					0													0
Chryseobacterium carnipullorum	strain: G0188	1124835	ASM381569v1	Chryseobacterium carnipullorum	strain: G0188	1124835	ASM381569v1	GCF_003815695.1	RefSeq	NCBI Prokaryotic Genome Annotation Pipeline (PGAP)	Complete Genome	5459074	5459074	2018-11-25	5010	PRJNA498534	SAMN10343188	GCF_003815695.1	GCF_003815695.1	WP_073332890.1	24.612	451	104.64	291	15	8	427	4	436	8.07e-26	105					0													0
Chryseobacterium daecheongense	strain: F23	192389	ASM2296569v1	Chryseobacterium daecheongense	strain: F23	192389	ASM2296569v1	GCF_022965695.1	RefSeq	NCBI Prokaryotic Genome Annotation Pipeline (PGAP)	Complete Genome	3799034	3799034	2022-04-13	3587	PRJNA823527	SAMN27304962	GCF_022965695.1	GCF_022965695.1	WP_245139737.1	23.991	446	103.48	266	15	12	431	14	412	2.61e-23	97.8	GCF_022965695.1	WP_245139988.1	26.773	437	101.392	288	15	8	427	4	425	3.36e-21	92					0
Chryseobacterium endophyticum	strain: OsEnb-ALM-A6	1854762	De nono	Chryseobacterium endophyticum	strain: OsEnb-ALM-A6	1854762	De nono	GCF_039613855.1	RefSeq	GCF_039613855.1-RS_2024_05_11	Complete Genome	4533206	4533206	2024-05-12	4736	PRJNA1101732	SAMN41002024	GCF_039613855.1	GCF_039613855.1	WP_294232732.1	25.624	441	102.32	287	15	8	427	4	424	4.47e-26	105					0													0
Chryseobacterium fluminis	strain: MMS21-Ot14	2983606	ASM2631494v1	Chryseobacterium fluminis	strain: MMS21-Ot14	2983606	ASM2631494v1	GCF_026314945.1	RefSeq	NCBI Prokaryotic Genome Annotation Pipeline (PGAP)	Complete Genome	5062016	5069351	2022-11-23	4605	PRJNA886763	SAMN31142861	GCF_026314945.1	GCF_026314945.1	WP_266176390.1	24.709	429	99.536	284	14	22	431	18	426	3.01e-25	103					0													0
Chryseobacterium gallinarum	strain: DSM 27622	1324352	ASM102197v1	Chryseobacterium gallinarum	strain: DSM 27622	1324352	ASM102197v1	GCF_001021975.1	RefSeq	NCBI Prokaryotic Genome Annotation Pipeline (PGAP)	Complete Genome	4633632	4633632	2015-06-08	4193	PRJNA265816	SAMN03152363	GCF_001021975.1	GCF_001021975.1	WP_050020144.1	25.814	430	99.768	277	14	22	427	18	429	1.15e-24	102					0													0
Chryseobacterium gallinarum	strain: FDAARGOS_636	1324352	ASM1227361v1	Chryseobacterium gallinarum	strain: FDAARGOS_636	1324352	ASM1227361v1	GCF_012273615.1	RefSeq	NCBI Prokaryotic Genome Annotation Pipeline (PGAP)	Complete Genome	4337626	4338935	2020-04-12	3815	PRJNA231221	SAMN11056351	GCF_012273615.1	GCF_012273615.1	WP_050020144.1	25.814	430	99.768	277	14	22	427	18	429	1.09e-24	102					0													0
Chryseobacterium gambrini	strain: DMF-6	373672	ASM2794189v1	Chryseobacterium gambrini	strain: DMF-6	373672	ASM2794189v1	GCF_027941895.1	RefSeq	NCBI Prokaryotic Genome Annotation Pipeline (PGAP)	Complete Genome	4911505	4911505	2023-01-23	4563	PRJNA921918	SAMN32638607	GCF_027941895.1	GCF_027941895.1	WP_076394736.1	26.697	442	102.552	280	14	8	427	4	423	1.14e-27	110					0													0
Chryseobacterium gambrini	strain: DW100	373672	ASM3707654v1	Chryseobacterium gambrini	strain: DW100	373672	ASM3707654v1	GCF_037076545.1	RefSeq	GCF_037076545.1-RS_2024_04_05	Complete Genome	4591558	4591558	2024-04-05	4180	PRJDB17029	SAMD00659500	GCF_037076545.1	GCF_037076545.1	WP_076394736.1	26.697	442	102.552	280	14	8	427	4	423	1.08e-27	110					0													0
Chryseobacterium gambrini	strain: PL22-1A	373672	ASM2792050v1	Chryseobacterium gambrini	strain: PL22-1A	373672	ASM2792050v1	GCF_027920505.1	RefSeq	NCBI Prokaryotic Genome Annotation Pipeline (PGAP)	Complete Genome	4510621	4510621	2023-01-19	4158	PRJNA922360	SAMN32650332	GCF_027920505.1	GCF_027920505.1	WP_076394736.1	26.697	442	102.552	280	14	8	427	4	423	1.05e-27	110					0													0
Chryseobacterium glaciei	strain: IHBB 10212	1685010	ASM164815v1	Chryseobacterium glaciei	strain: IHBB 10212	1685010	ASM164815v1	GCF_001648155.1	RefSeq	NCBI Prokaryotic Genome Annotation Pipeline (PGAP)	Complete Genome	4843645	4871648	2016-05-19	4418	PRJNA313490	SAMN04524003	GCF_001648155.1	GCF_001648155.1	WP_066756529.1	26.869	428	99.3039	276	16	22	431	18	426	2.34e-26	107					0													0
Chryseobacterium gleum	strain: NCTC11432	250	42727_A01	Chryseobacterium gleum	strain: NCTC11432	250	42727_A01	GCF_900636535.1	RefSeq	GCF_900636535.1-RS_2024_05_21	Complete Genome	5606922	5606922	2018-12-20	5205	PRJEB6403	SAMEA3643324	GCF_900636535.1	GCF_900636535.1	WP_002977626.1	25.173	433	100.464	281	16	22	427	18	434	1.99e-22	96.3					0													0
Chryseobacterium gotjawalense	strain: wdc7	3042315	ASM3001252v1	Chryseobacterium gotjawalense	strain: wdc7	3042315	ASM3001252v1	GCF_030012525.1	RefSeq	NCBI Prokaryotic Genome Annotation Pipeline (PGAP)	Complete Genome	3266523	3266523	2023-05-15	2972	PRJNA960905	SAMN34338562	GCF_030012525.1	GCF_030012525.1	WP_282905454.1	22.512	422	97.9118	294	10	22	428	18	421	2.11e-23	98.2					0													0
Chryseobacterium indologenes	strain: 3012STDY6981895	253	57566_G01	Chryseobacterium indologenes	strain: 3012STDY6981895	253	57566_G01	GCF_900683405.1	RefSeq	NCBI Prokaryotic Genome Annotation Pipeline (PGAP)	Complete Genome	5069906	5069906	2019-02-19	4593	PRJEB6403	SAMEA104167228	GCF_900683405.1	GCF_900683405.1	WP_034734972.1	25.287	435	100.928	277	16	22	427	18	433	3.56e-21	92.4					0													0
Chryseobacterium indologenes	strain: 3125	253	ASM1669481v1	Chryseobacterium indologenes	strain: 3125	253	ASM1669481v1	GCF_016694815.1	RefSeq	NCBI Prokaryotic Genome Annotation Pipeline (PGAP)	Complete Genome	4928298	4928298	2021-01-19	4468	PRJNA689338	SAMN17206307	GCF_016694815.1	GCF_016694815.1	WP_185265091.1	25.287	435	100.928	277	16	22	427	18	433	1.3e-21	93.6					0													0
Chryseobacterium indologenes	strain: 742	253	ASM2068300v1	Chryseobacterium indologenes	strain: 742	253	ASM2068300v1	GCF_020683005.1	RefSeq	NCBI Prokaryotic Genome Annotation Pipeline (PGAP)	Complete Genome	4887716	4887716	2021-10-31	4436	PRJNA773183	SAMN22445227	GCF_020683005.1	GCF_020683005.1	WP_034734972.1	25.287	435	100.928	277	16	22	427	18	433	3.44e-21	92.4					0													0
Chryseobacterium indologenes	strain: AA5	253	ASM202566v1	Chryseobacterium indologenes	strain: AA5	253	ASM202566v1	GCF_002025665.1	RefSeq	NCBI Prokaryotic Genome Annotation Pipeline (PGAP)	Complete Genome	5314748	5314748	2017-03-13	4856	PRJNA357031	SAMN06130963	GCF_002025665.1	GCF_002025665.1	WP_079242559.1	24.194	434	100.696	284	16	22	427	18	434	2.47e-19	86.7					0													0
Chryseobacterium indologenes	strain: Ery-6B	253	ASM2933907v1	Chryseobacterium indologenes	strain: Ery-6B	253	ASM2933907v1	GCF_029339075.1	RefSeq	GCF_029339075.1-RS_2024_05_19	Complete Genome	5246911	5246911	2023-03-22	4739	PRJNA939440	SAMN33476392	GCF_029339075.1	GCF_029339075.1	WP_185247586.1	25.238	420	97.4478	286	14	22	427	18	423	3.62e-24	100					0													0
Chryseobacterium indologenes	strain: FDAARGOS_337	253	ASM220892v2	Chryseobacterium indologenes	strain: FDAARGOS_337	253	ASM220892v2	GCF_002208925.2	RefSeq	NCBI Prokaryotic Genome Annotation Pipeline (PGAP)	Complete Genome	5119391	5119391	2018-03-06	4642	PRJNA231221	SAMN06173350	GCF_002208925.2	GCF_002208925.2	WP_034734972.1	25.287	435	100.928	277	16	22	427	18	433	3.6e-21	92.4					0													0
Chryseobacterium indologenes	strain: FDAARGOS_379	253	ASM259127v1	Chryseobacterium indologenes	strain: FDAARGOS_379	253	ASM259127v1	GCF_002591275.1	RefSeq	NCBI Prokaryotic Genome Annotation Pipeline (PGAP)	Complete Genome	4888827	4888827	2017-10-18	4411	PRJNA231221	SAMN07312423	GCF_002591275.1	GCF_002591275.1	WP_034734972.1	25.287	435	100.928	277	16	22	427	18	433	3.45e-21	92.4					0													0
Chryseobacterium indologenes	strain: FDAARGOS_510	253	ASM381286v1	Chryseobacterium indologenes	strain: FDAARGOS_510	253	ASM381286v1	GCF_003812865.1	RefSeq	NCBI Prokaryotic Genome Annotation Pipeline (PGAP)	Complete Genome	4922946	4922946	2018-11-21	4451	PRJNA231221	SAMN10163204	GCF_003812865.1	GCF_003812865.1	WP_027374349.1	25.287	435	100.928	277	16	22	427	18	433	3.07e-21	92.4					0													0
Chryseobacterium indologenes	strain: FDAARGOS_537	253	ASM381260v1	Chryseobacterium indologenes	strain: FDAARGOS_537	253	ASM381260v1	GCF_003812605.1	RefSeq	NCBI Prokaryotic Genome Annotation Pipeline (PGAP)	Complete Genome	4866345	4866345	2018-11-21	4387	PRJNA231221	SAMN10163232	GCF_003812605.1	GCF_003812605.1	WP_034734972.1	25.287	435	100.928	277	16	22	427	18	433	3.42e-21	92.4					0													0
Chryseobacterium indologenes	strain: H5559	253	ASM381593v1	Chryseobacterium indologenes	strain: H5559	253	ASM381593v1	GCF_003815935.1	RefSeq	NCBI Prokaryotic Genome Annotation Pipeline (PGAP)	Complete Genome	5058360	5058360	2018-11-25	4574	PRJNA498534	SAMN10343196	GCF_003815935.1	GCF_003815935.1	WP_027374349.1	25.287	435	100.928	277	16	22	427	18	433	3.17e-21	92.4					0													0
Chryseobacterium indologenes	strain: PgBE177	253	ASM1836299v1	Chryseobacterium indologenes	strain: PgBE177	253	ASM1836299v1	GCF_018362995.1	RefSeq	GCF_018362995.1-RS_2024_04_25	Complete Genome	5008467	5008467	2021-05-16	4560	PRJNA485193	SAMN09783496	GCF_018362995.1	GCF_018362995.1	WP_047421212.1	25.959	443	102.784	262	17	22	427	18	431	9.65e-26	105					0													0
Chryseobacterium indoltheticum	strain: ATCC 27950	254	ASM381591v1	Chryseobacterium indoltheticum	strain: ATCC 27950	254	ASM381591v1	GCF_003815915.1	RefSeq	NCBI Prokaryotic Genome Annotation Pipeline (PGAP)	Complete Genome	4253895	4253895	2018-11-25	3936	PRJNA498534	SAMN05421682	GCF_003815915.1	GCF_003815915.1	WP_076561793.1	24.886	438	101.624	293	12	8	428	4	422	6.73e-26	105					0													0
Chryseobacterium indoltheticum	strain: G0211	254	ASM381589v1	Chryseobacterium indoltheticum	strain: G0211	254	ASM381589v1	GCF_003815895.1	RefSeq	NCBI Prokaryotic Genome Annotation Pipeline (PGAP)	Complete Genome	4191778	4191778	2018-11-25	3892	PRJNA498534	SAMN10343181	GCF_003815895.1	GCF_003815895.1	WP_076561793.1	24.886	438	101.624	293	12	8	428	4	422	6.64e-26	105					0													0
Chryseobacterium indoltheticum	strain: POL15	254	ASM1665708v1	Chryseobacterium indoltheticum	strain: POL15	254	ASM1665708v1	GCF_016657085.1	RefSeq	NCBI Prokaryotic Genome Annotation Pipeline (PGAP)	Complete Genome	4446568	4446568	2021-01-18	4126	PRJNA690638	SAMN17255690	GCF_016657085.1	GCF_016657085.1	WP_076561793.1	24.886	438	101.624	293	12	8	428	4	422	6.96e-26	105					0													0
Chryseobacterium joostei	strain: DSM 16927	112234	ASM381577v1	Chryseobacterium joostei	strain: DSM 16927	112234	ASM381577v1	GCF_003815775.1	RefSeq	NCBI Prokaryotic Genome Annotation Pipeline (PGAP)	Complete Genome	4860412	4890621	2018-11-25	4518	PRJNA498534	SAMN05421768	GCF_003815775.1	GCF_003815775.1	WP_076352322.1	25.822	426	98.8399	275	13	22	427	18	422	6.22e-30	117	GCF_003815775.1	WP_123867404.1	28.571	154	35.7309	98	6	125	272	1	148	0.027	33.5					0
Chryseobacterium lactis	strain: G0197	1241981	ASM381575v1	Chryseobacterium lactis	strain: G0197	1241981	ASM381575v1	GCF_003815755.1	RefSeq	NCBI Prokaryotic Genome Annotation Pipeline (PGAP)	Complete Genome	5618200	5618200	2018-11-25	5058	PRJNA498534	SAMN10343182	GCF_003815755.1	GCF_003815755.1	WP_103290363.1	24.476	429	99.536	285	11	22	427	18	430	6.7e-27	108					0													0
Chryseobacterium lactis	strain: KC_1864	1241981	ASM381587v1	Chryseobacterium lactis	strain: KC_1864	1241981	ASM381587v1	GCF_003815875.1	RefSeq	NCBI Prokaryotic Genome Annotation Pipeline (PGAP)	Complete Genome	5618212	5618212	2018-11-25	5060	PRJNA498534	SAMN10343183	GCF_003815875.1	GCF_003815875.1	WP_103290363.1	24.476	429	99.536	285	11	22	427	18	430	6.71e-27	108					0													0
Chryseobacterium nakagawai	strain: G0041	1241982	ASM381573v1	Chryseobacterium nakagawai	strain: G0041	1241982	ASM381573v1	GCF_003815735.1	RefSeq	NCBI Prokaryotic Genome Annotation Pipeline (PGAP)	Complete Genome	5595345	5595345	2018-11-25	5144	PRJNA498534	SAMN10343184	GCF_003815735.1	GCF_003815735.1	WP_123857058.1	24.528	424	98.3759	284	14	22	427	18	423	7.2e-24	100					0													0
Chryseobacterium nakagawai	strain: NCTC13529	1241982	52437_G01	Chryseobacterium nakagawai	strain: NCTC13529	1241982	52437_G01	GCF_900637665.1	RefSeq	NCBI Prokaryotic Genome Annotation Pipeline (PGAP)	Complete Genome	5602501	5602501	2018-12-20	5145	PRJEB6403	SAMEA24550918	GCF_900637665.1	GCF_900637665.1	WP_123857058.1	24.528	424	98.3759	284	14	22	427	18	423	7.22e-24	100					0													0
Chryseobacterium nepalense	strain: AC3	1854498	ASM2319575v1	Chryseobacterium nepalense	strain: AC3	1854498	ASM2319575v1	GCF_023195755.1	RefSeq	GCF_023195755.1-RS_2024_05_14	Complete Genome	3989211	3989211	2022-05-01	3622	PRJNA830349	SAMN27690462	GCF_023195755.1	GCF_023195755.1	WP_248394276.1	25.901	444	103.016	286	15	8	427	4	428	4.06e-26	106					0													0
Chryseobacterium oranimense	strain: 33-M-3	421058	ASM2524472v1	Chryseobacterium oranimense	strain: 33-M-3	421058	ASM2524472v1	GCF_025244725.1	RefSeq	NCBI Prokaryotic Genome Annotation Pipeline (PGAP)	Complete Genome	4373612	4373612	2022-09-17	4009	PRJNA875580	SAMN30619663	GCF_025244725.1	GCF_025244725.1	WP_260543475.1	24.561	456	105.8	286	17	8	427	4	437	6.09e-22	94.4					0													0
Chryseobacterium oryzae	strain: ADR-1	2929799	ASM2281166v1	Chryseobacterium oryzae	strain: ADR-1	2929799	ASM2281166v1	GCF_022811665.1	RefSeq	NCBI Prokaryotic Genome Annotation Pipeline (PGAP)	Complete Genome	3131263	3238712	2022-04-04	2942	PRJNA820568	SAMN27016921	GCF_022811665.1	GCF_022811665.1	WP_243577141.1	24.771	436	101.16	294	12	8	427	4	421	4.04e-22	94.4					0													0
Chryseobacterium paludis	strain: CJ51	2956784	ASM2540348v1	Chryseobacterium paludis	strain: CJ51	2956784	ASM2540348v1	GCF_025403485.1	RefSeq	NCBI Prokaryotic Genome Annotation Pipeline (PGAP)	Complete Genome	5050391	5050391	2022-09-23	4598	PRJNA851485	SAMN29231563	GCF_025403485.1	GCF_025403485.1	WP_261513099.1	25.785	446	103.48	286	15	8	427	9	435	6.76e-22	94.4					0													0
Chryseobacterium piperi	strain: ATCC BAA-1782	558152	ASM228563v2	Chryseobacterium piperi	strain: ATCC BAA-1782	558152	ASM228563v2	GCF_002285635.2	RefSeq	NCBI Prokaryotic Genome Annotation Pipeline (PGAP)	Complete Genome	4501946	4501946	2017-10-18	3992	PRJNA342323	SAMN07488153	GCF_002285635.2	GCF_002285635.2	WP_034682411.1	26.637	443	102.784	285	14	8	427	4	429	2.65e-27	110					0													0
Chryseobacterium rhizoplanae	strain: XL97	1609531	ASM2034241v1	Chryseobacterium rhizoplanae	strain: XL97	1609531	ASM2034241v1	GCF_020342415.1	RefSeq	NCBI Prokaryotic Genome Annotation Pipeline (PGAP)	Complete Genome	5161677	5183727	2021-10-07	4721	PRJNA721858	SAMN18740317	GCF_020342415.1	GCF_020342415.1	WP_123872241.1	24.764	424	98.3759	283	14	22	427	18	423	5.92e-24	100					0													0
Chryseobacterium salivictor	strain: NBC 122	2547600	ASM435919v1	Chryseobacterium salivictor	strain: NBC 122	2547600	ASM435919v1	GCF_004359195.1	RefSeq	NCBI Prokaryotic Genome Annotation Pipeline (PGAP)	Complete Genome	3139453	3139453	2019-03-21	2875	PRJNA526595	SAMN11104548	GCF_004359195.1	GCF_004359195.1	WP_133440614.1	22.038	422	97.9118	296	10	22	428	18	421	1.27e-21	92.8					0													0
Chryseobacterium shandongense	strain: G0207	1493872	ASM381563v1	Chryseobacterium shandongense	strain: G0207	1493872	ASM381563v1	GCF_003815635.1	RefSeq	NCBI Prokaryotic Genome Annotation Pipeline (PGAP)	Complete Genome	4361541	4430347	2018-11-25	4007	PRJNA498534	SAMN10343192	GCF_003815635.1	GCF_003815635.1	WP_123851156.1	26.351	444	103.016	284	15	8	427	4	428	3.36e-27	109					0													0
Chryseobacterium shandongense	strain: G0239	1493872	ASM381561v1	Chryseobacterium shandongense	strain: G0239	1493872	ASM381561v1	GCF_003815615.1	RefSeq	NCBI Prokaryotic Genome Annotation Pipeline (PGAP)	Complete Genome	4390955	4390955	2018-11-25	3969	PRJNA498534	SAMN10343193	GCF_003815615.1	GCF_003815615.1	WP_123851156.1	26.351	444	103.016	284	15	8	427	4	428	3.37e-27	109					0													0
Chryseobacterium shandongense	strain: H5143	1493872	ASM381583v1	Chryseobacterium shandongense	strain: H5143	1493872	ASM381583v1	GCF_003815835.1	RefSeq	NCBI Prokaryotic Genome Annotation Pipeline (PGAP)	Complete Genome	4558712	4628783	2018-11-25	4201	PRJNA498534	SAMN10343200	GCF_003815835.1	GCF_003815835.1	WP_123851156.1	26.351	444	103.016	284	15	8	427	4	428	3.51e-27	109					0													0
Chryseobacterium sp.	strain: SNU WT7	1871047	ASM883150v1	Chryseobacterium sp.	strain: SNU WT7	1871047	ASM883150v1	GCF_008831505.1	RefSeq	NCBI Prokaryotic Genome Annotation Pipeline (PGAP)	Complete Genome	2690367	2757396	2019-10-07	2592	PRJNA574546	SAMN12859598	GCF_008831505.1	GCF_008831505.1	WP_158063887.1	24.146	439	101.856	299	11	5	428	2	421	5.75e-24	99.8					0													0
Chryseobacterium sp. 3008163	isolate: 3008163	2478663	ASM366903v1	Chryseobacterium sp. 3008163	isolate: 3008163	2478663	ASM366903v1	GCF_003669035.1	RefSeq	NCBI Prokaryotic Genome Annotation Pipeline (PGAP)	Complete Genome	4558636	4558636	2018-10-22	4387	PRJNA495607	SAMN10228628	GCF_003669035.1	GCF_003669035.1	WP_129536390.1	25.85	441	102.32	283	14	8	427	4	421	3.11e-25	103					0													0
Chryseobacterium sp. 6424	strain: 6424	2039166	ASM369261v1	Chryseobacterium sp. 6424	strain: 6424	2039166	ASM369261v1	GCF_003692615.1	RefSeq	NCBI Prokaryotic Genome Annotation Pipeline (PGAP)	Complete Genome	2586303	2586303	2018-10-29	2453	PRJNA407992	SAMN07672384	GCF_003692615.1	GCF_003692615.1	WP_122027779.1	24.318	440	102.088	292	12	8	428	4	421	1.43e-26	107					0													0
Chryseobacterium sp. C-71	strain: C-71	2893882	ASM2091186v1	Chryseobacterium sp. C-71	strain: C-71	2893882	ASM2091186v1	GCF_020911865.1	RefSeq	NCBI Prokaryotic Genome Annotation Pipeline (PGAP)	Complete Genome	4219626	4219626	2021-11-22	3900	PRJNA779054	SAMN23009771	GCF_020911865.1	GCF_020911865.1	WP_229983984.1	25.792	442	102.552	284	14	8	428	4	422	3.34e-26	106					0													0
Chryseobacterium sp. Chry.R1	strain: Chry.R1	3139392	ASM3964552v1	Chryseobacterium sp. Chry.R1	strain: Chry.R1	3139392	ASM3964552v1	GCF_039645525.1	RefSeq	GCF_039645525.1-RS_2024_05_15	Complete Genome	4836547	4836547	2024-05-16	4313	PRJNA1099772	SAMN40948269	GCF_039645525.1	GCF_039645525.1	WP_345989750.1	24.654	434	100.696	296	11	8	427	4	420	3e-25	103					0													0
Chryseobacterium sp. CP-77	strain: CP-77	3116594	ASM3636276v1	Chryseobacterium sp. CP-77	strain: CP-77	3116594	ASM3636276v1	GCF_036362765.1	RefSeq	NCBI Prokaryotic Genome Annotation Pipeline (PGAP)	Complete Genome	5125303	5125303	2024-02-05	4597	PRJNA1068642	SAMN39598573	GCF_036362765.1	GCF_036362765.1	WP_137905272.1	24.942	433	100.464	281	14	22	427	18	433	3.75e-21	92					0													0
Chryseobacterium sp. CY350	strain: CY350	2997336	ASM2794507v1	Chryseobacterium sp. CY350	strain: CY350	2997336	ASM2794507v1	GCF_027945075.1	RefSeq	NCBI Prokaryotic Genome Annotation Pipeline (PGAP)	Complete Genome	4090637	4090637	2023-01-24	3812	PRJNA923045	SAMN32682916	GCF_027945075.1	GCF_027945075.1	WP_267598779.1	23.409	440	102.088	300	12	8	427	4	426	4.43e-22	94.7					0													0
Chryseobacterium sp. D764	strain: D764	2856522	ASM1931732v1	Chryseobacterium sp. D764	strain: D764	2856522	ASM1931732v1	GCF_019317325.1	RefSeq	NCBI Prokaryotic Genome Annotation Pipeline (PGAP)	Complete Genome	4921682	4921682	2021-07-22	4492	PRJNA743326	SAMN20011301	GCF_019317325.1	GCF_019317325.1	WP_047387668.1	25.173	433	100.464	278	16	22	427	18	431	3.21e-26	107					0													0
Chryseobacterium sp. FDAARGOS 1104	strain: FDAARGOS_1104	2778077	ASM1672876v1	Chryseobacterium sp. FDAARGOS 1104	strain: FDAARGOS_1104	2778077	ASM1672876v1	GCF_016728765.1	RefSeq	NCBI Prokaryotic Genome Annotation Pipeline (PGAP)	Complete Genome	3699485	3699485	2021-01-20	3460	PRJNA231221	SAMN16357273	GCF_016728765.1	GCF_016728765.1	WP_130913811.1	26.841	421	97.6798	276	15	22	427	18	421	4.21e-23	97.4					0													0
Chryseobacterium sp. G0162	strain: G0162	2487063	ASM381571v1	Chryseobacterium sp. G0162	strain: G0162	2487063	ASM381571v1	GCF_003815715.1	RefSeq	NCBI Prokaryotic Genome Annotation Pipeline (PGAP)	Complete Genome	5276141	5276141	2018-11-25	4812	PRJNA498534	SAMN10343185	GCF_003815715.1	GCF_003815715.1	WP_123910725.1	25.882	425	98.6079	277	14	22	427	18	423	1.99e-24	101					0													0
Chryseobacterium sp. G0186	strain: G0186	2487064	ASM381567v1	Chryseobacterium sp. G0186	strain: G0186	2487064	ASM381567v1	GCF_003815675.1	RefSeq	NCBI Prokaryotic Genome Annotation Pipeline (PGAP)	Complete Genome	5013127	5038771	2018-11-25	4590	PRJNA498534	SAMN10343190	GCF_003815675.1	GCF_003815675.1	WP_123942030.1	25.352	426	98.8399	277	14	22	427	18	422	1.71e-28	113					0
Chryseobacterium sp. G0201	strain: G0201	2487065	ASM381565v1	Chryseobacterium sp. G0201	strain: G0201	2487065	ASM381565v1	GCF_003815655.1	RefSeq	NCBI Prokaryotic Genome Annotation Pipeline (PGAP)	Complete Genome	4810759	4810759	2018-11-25	4345	PRJNA498534	SAMN10343191	GCF_003815655.1	GCF_003815655.1	WP_123979685.1	25.057	435	100.928	278	16	22	431	18	429	1.19e-21	93.6					0													0
Chryseobacterium sp. IHB B 17019	strain: IHB B 17019	1721091	ASM145615v1	Chryseobacterium sp. IHB B 17019	strain: IHB B 17019	1721091	ASM145615v1	GCF_001456155.1	RefSeq	NCBI Prokaryotic Genome Annotation Pipeline (PGAP)	Complete Genome	4072208	4077766	2015-12-03	3771	PRJNA303135	SAMN04286739	GCF_001456155.1	GCF_001456155.1	WP_062161844.1	25.057	439	101.856	291	13	8	427	4	423	4.45e-25	103					0													0
Chryseobacterium sp. JJR-5R	strain: JJR-5R	3093923	ASM3404733v1	Chryseobacterium sp. JJR-5R	strain: JJR-5R	3093923	ASM3404733v1	GCF_034047335.1	RefSeq	NCBI Prokaryotic Genome Annotation Pipeline (PGAP)	Complete Genome	4212178	4282602	2023-12-04	3803	PRJNA1037288	SAMN38167670	GCF_034047335.1	GCF_034047335.1	WP_320558273.1	24.884	430	99.768	280	15	22	427	18	428	7.53e-24	99.8	GCF_034047335.1	WP_320559143.1	25.743	202	46.8677	109	11	211	389	201	384	0.025	33.5					0
Chryseobacterium sp. JV274	isolate: F3, strain: F3_Prior	1932669	CHRYMOREF3PV03	Chryseobacterium sp. JV274	isolate: F3, strain: F3_Prior	1932669	CHRYMOREF3PV03	GCF_903969135.1	RefSeq	NCBI Prokaryotic Genome Annotation Pipeline (PGAP)	Complete Genome	5227721	5227721	2020-07-10	4823	PRJEB36603	SAMEA6565344	GCF_903969135.1	GCF_903969135.1	WP_047387668.1	25.173	433	100.464	278	16	22	427	18	431	3.42e-26	107					0													0
Chryseobacterium sp. LJ668	strain: LJ668	2864040	ASM1961395v1	Chryseobacterium sp. LJ668	strain: LJ668	2864040	ASM1961395v1	GCF_019613955.1	RefSeq	NCBI Prokaryotic Genome Annotation Pipeline (PGAP)	Complete Genome	3435163	3469496	2021-08-16	3247	PRJNA750520	SAMN20462637	GCF_019613955.1	GCF_019613955.1	WP_220180150.1	25.951	447	103.712	280	16	8	427	4	426	2.64e-22	95.1					0													0
Chryseobacterium sp. MA9	strain: MA9	2966625	ASM2439931v1	Chryseobacterium sp. MA9	strain: MA9	2966625	ASM2439931v1	GCF_024399315.1	RefSeq	GCF_024399315.1-RS_2024_08_18	Complete Genome	4996258	4996258	2022-07-25	4579	PRJNA729576	SAMN19132090	GCF_024399315.1	GCF_024399315.1	WP_255816204.1	25.173	433	100.464	278	16	22	427	18	431	8.91e-26	105					0													0
Chryseobacterium sp. PCH239	strain: PCH239	2825845	ASM1892462v1	Chryseobacterium sp. PCH239	strain: PCH239	2825845	ASM1892462v1	GCF_018924625.1	RefSeq	GCF_018924625.1-RS_2024_07_21	Complete Genome	5098806	5098806	2021-06-17	4742	PRJNA721316	SAMN18713950	GCF_018924625.1	GCF_018924625.1	WP_062674543.1	24.654	434	100.696	282	16	22	427	18	434	4.29e-20	89					0													0
Chryseobacterium sp. PET-29	strain: PET-29	2983267	ASM2573681v1	Chryseobacterium sp. PET-29	strain: PET-29	2983267	ASM2573681v1	GCF_025736815.1	RefSeq	NCBI Prokaryotic Genome Annotation Pipeline (PGAP)	Complete Genome	4125210	4125210	2022-10-18	3736	PRJNA886060	SAMN31117750	GCF_025736815.1	GCF_025736815.1	WP_248394276.1	25.901	444	103.016	286	15	8	427	4	428	4.2e-26	106					0													0
Chryseobacterium sp. POE27	strain: POE27	3138177	ASM3972768v1	Chryseobacterium sp. POE27	strain: POE27	3138177	ASM3972768v1	GCF_039727685.1	RefSeq	GCF_039727685.1-RS_2024_05_22	Complete Genome	4398863	4398863	2024-05-24	4222	PRJNA1096641	SAMN40757905	GCF_039727685.1	GCF_039727685.1	WP_346984555.1	25.968	439	101.856	287	13	8	427	4	423	7.15e-26	105	GCF_039727685.1	WP_346984364.1	23.251	443	102.784	286	14	5	431	5	409	4.04e-16	76.3					0
Chryseobacterium sp. POL2	strain: POL2	2713414	ASM1105831v1	Chryseobacterium sp. POL2	strain: POL2	2713414	ASM1105831v1	GCF_011058315.1	RefSeq	NCBI Prokaryotic Genome Annotation Pipeline (PGAP)	Complete Genome	3243462	3243462	2020-03-03	3027	PRJNA608622	SAMN14178900	GCF_011058315.1	GCF_011058315.1	WP_165130607.1	23.81	420	97.4478	291	9	22	428	18	421	7.88e-26	105	GCF_011058315.1	WP_165134672.1	28.244	131	30.3944	72	7	264	381	242	363	0.049	32					0
Chryseobacterium sp. SG20098	strain: SG20098	3074145	ASM3184474v1	Chryseobacterium sp. SG20098	strain: SG20098	3074145	ASM3184474v1	GCF_031844745.1	RefSeq	NCBI Prokaryotic Genome Annotation Pipeline (PGAP)	Complete Genome	5125090	5125090	2023-09-23	4680	PRJNA1013759	SAMN37310252	GCF_031844745.1	GCF_031844745.1	WP_120231895.1	24.654	434	100.696	282	16	22	427	18	434	3.47e-20	89.4					0													0
Chryseobacterium sp. SNU WT5	strain: SNU WT5	2594269	ASM736247v1	Chryseobacterium sp. SNU WT5	strain: SNU WT5	2594269	ASM736247v1	GCF_007362475.1	RefSeq	NCBI Prokaryotic Genome Annotation Pipeline (PGAP)	Complete Genome	2973614	3040096	2019-07-24	2877	PRJNA553696	SAMN12248406	GCF_007362475.1	GCF_007362475.1	WP_143853832.1	22.727	440	102.088	299	11	8	428	4	421	3.8e-26	105					0													0
Chryseobacterium sp. StRB126	strain: StRB126	878220	ASM82937v1	Chryseobacterium sp. StRB126	strain: StRB126	878220	ASM82937v1	GCF_000829375.1	RefSeq	NCBI Prokaryotic Genome Annotation Pipeline (PGAP)	Complete Genome	5503743	5503743	2014-08-21	5008	PRJDB3026	SAMD00018982	GCF_000829375.1	GCF_000829375.1	WP_045499539.1	24.823	423	98.1439	283	12	22	427	18	422	6.72e-25	103					0													0
Chryseobacterium sp. T16E-39	strain: T16E-39	2015076	ASM221606v1	Chryseobacterium sp. T16E-39	strain: T16E-39	2015076	ASM221606v1	GCF_002216065.1	RefSeq	NCBI Prokaryotic Genome Annotation Pipeline (PGAP)	Complete Genome	4872888	4872888	2017-07-10	4463	PRJNA391544	SAMN07270375	GCF_002216065.1	GCF_002216065.1	WP_089027233.1	27.13	446	103.48	280	16	8	427	4	430	3.76e-24	100					0													0
Chryseobacterium sp. WX	strain: WX	3031803	ASM2954248v1	Chryseobacterium sp. WX	strain: WX	3031803	ASM2954248v1	GCF_029542485.1	RefSeq	GCF_029542485.1-RS_2024_05_24	Complete Genome	5306780	5306780	2023-04-03	4867	PRJNA940595	SAMN33574973	GCF_029542485.1	GCF_029542485.1	WP_062674543.1	24.654	434	100.696	282	16	22	427	18	434	4.59e-20	89					0													0
Chryseobacterium sp. Y16C	strain: Y16C	2920939	ASM2248840v1	Chryseobacterium sp. Y16C	strain: Y16C	2920939	ASM2248840v1	GCF_022488405.1	RefSeq	NCBI Prokaryotic Genome Annotation Pipeline (PGAP)	Complete Genome	4873429	4873429	2022-03-06	4451	PRJNA810016	SAMN26223687	GCF_022488405.1	GCF_022488405.1	WP_240582639.1	24.722	449	104.176	293	13	8	427	4	436	1.84e-24	102	GCF_022488405.1	WP_240582801.1	24.773	440	102.088	285	16	5	431	5	411	5.6e-19	85.5					0
Chryseobacterium sp. ZHDP1	strain: ZHDP1	2838877	ASM1860343v1	Chryseobacterium sp. ZHDP1	strain: ZHDP1	2838877	ASM1860343v1	GCF_018603435.1	RefSeq	NCBI Prokaryotic Genome Annotation Pipeline (PGAP)	Complete Genome	4917748	4917748	2021-05-31	4547	PRJNA732246	SAMN19314831	GCF_018603435.1	GCF_018603435.1	WP_214590393.1	26.018	442	102.552	283	14	8	427	4	423	3.15e-26	107	GCF_018603435.1	WP_214590586.1	24.153	443	102.784	282	14	5	431	6	410	5.5e-20	88.6					0
Chryseobacterium suipulveris	strain: SC2-2	2929800	ASM2281168v1	Chryseobacterium suipulveris	strain: SC2-2	2929800	ASM2281168v1	GCF_022811685.1	RefSeq	NCBI Prokaryotic Genome Annotation Pipeline (PGAP)	Complete Genome	3037983	3037983	2022-04-04	2881	PRJNA820572	SAMN27016937	GCF_022811685.1	GCF_022811685.1	WP_243551521.1	22.381	420	97.4478	297	9	22	428	18	421	7.08e-24	99.4	GCF_022811685.1	WP_243549459.1	26.49	151	35.0348	75	7	265	389	245	385	0.004	35.4					0
Chryseobacterium taihuense	strain: 3012STDY6944375	1141221	56279_G01	Chryseobacterium taihuense	strain: 3012STDY6944375	1141221	56279_G01	GCF_900683625.1	RefSeq	NCBI Prokaryotic Genome Annotation Pipeline (PGAP)	Complete Genome	3685675	3685675	2019-02-19	3451	PRJEB6403	SAMEA104200672	GCF_900683625.1	GCF_900683625.1	WP_130913811.1	26.841	421	97.6798	276	15	22	427	18	421	4.2e-23	97.4					0													0
Chryseobacterium taklimakanense	strain: F9257	536441	ASM386054v1	Chryseobacterium taklimakanense	strain: F9257	536441	ASM386054v1	GCF_003860545.1	RefSeq	NCBI Prokaryotic Genome Annotation Pipeline (PGAP)	Complete Genome	2538787	2538787	2018-12-04	2393	PRJNA498694	SAMN10343189	GCF_003860545.1	GCF_003860545.1	WP_124806259.1	21.67	443	102.784	309	13	10	431	5	430	1.77e-23	98.2					0
Chryseobacterium taklimakanense	strain: H4753	536441	ASM386048v1	Chryseobacterium taklimakanense	strain: H4753	536441	ASM386048v1	GCF_003860485.1	RefSeq	NCBI Prokaryotic Genome Annotation Pipeline (PGAP)	Complete Genome	2596260	2626692	2018-12-04	2580	PRJNA498694	SAMN10343199	GCF_003860485.1	GCF_003860485.1	WP_124784714.1	21.896	443	102.784	308	13	10	431	5	430	1.94e-23	97.8					0													0
Chryseobacterium taklimakanense	strain: NCTC13490	536441	50618_E01	Chryseobacterium taklimakanense	strain: NCTC13490	536441	50618_E01	GCF_900187185.1	RefSeq	NCBI Prokaryotic Genome Annotation Pipeline (PGAP)	Complete Genome	2764880	2764880	2017-08-15	2638	PRJEB6403	SAMEA4412677	GCF_900187185.1	GCF_900187185.1	WP_095069232.1	21.896	443	102.784	308	13	10	431	5	430	8.96e-24	99					0													0
Chryseolinea soli	strain: KIS68-18	2321403	ASM358992v1	Chryseolinea soli	strain: KIS68-18	2321403	ASM358992v1	GCF_003589925.1	RefSeq	NCBI Prokaryotic Genome Annotation Pipeline (PGAP)	Complete Genome	8241389	8241389	2018-09-24	6752	PRJNA490823	SAMN10059839	GCF_003589925.1	GCF_003589925.1	WP_119754460.1	25.056	443	102.784	281	15	11	431	10	423	8.55e-32	123					0													0
Cloacibacterium caeni	isolate: Isolate1	2004710	CB-01_assembly	Cloacibacterium caeni	isolate: Isolate1	2004710	CB-01_assembly	GCF_907163125.1	RefSeq	GCF_907163125.1-RS_2024_05_30	Complete Genome	2979886	2979886	2021-05-17	2765	PRJEB44171	SAMEA8533641	GCF_907163125.1	GCF_907163125.1	WP_213189482.1	24.886	438	101.624	297	9	8	431	5	424	1.41e-35	132					0													0
Cloacibacterium caeni	isolate: Isolate2	2004710	CB-03_assembly	Cloacibacterium caeni	isolate: Isolate2	2004710	CB-03_assembly	GCF_907163105.1	RefSeq	NCBI Prokaryotic Genome Annotation Pipeline (PGAP)	Complete Genome	2718917	2718917	2021-05-17	2543	PRJEB44171	SAMEA8533642	GCF_907163105.1	GCF_907163105.1	WP_213196358.1	24.886	438	101.624	297	9	8	431	5	424	5.22e-35	130					0													0
Cloacibacterium normanense	strain: NRS-1	237258	ASM386056v1	Cloacibacterium normanense	strain: NRS-1	237258	ASM386056v1	GCF_003860565.1	RefSeq	NCBI Prokaryotic Genome Annotation Pipeline (PGAP)	Complete Genome	2759562	2759562	2018-12-04	2545	PRJNA498697	SAMN05731713	GCF_003860565.1	GCF_003860565.1	WP_124878648.1	24.429	438	101.624	299	9	8	431	5	424	1.54e-34	129					0													0
Cloacibacterium sp. TD35	strain: TD35	2976818	ASM2886463v1	Cloacibacterium sp. TD35	strain: TD35	2976818	ASM2886463v1	GCF_028864635.1	RefSeq	GCF_028864635.1-RS_2024_04_29	Complete Genome	2595287	2595287	2023-02-27	2383	PRJNA871363	SAMN30617569	GCF_028864635.1	GCF_028864635.1	WP_274778886.1	25.629	437	101.392	295	9	8	431	5	424	3.81e-35	131	GCF_028864635.1	WP_274780270.1	23.529	170	39.4432	109	7	251	408	232	392	0.045	32					0
Constantimarinum furrinae	strain: ALE3EI	2562285	ASM1429541v1	Constantimarinum furrinae	strain: ALE3EI	2562285	ASM1429541v1	GCF_014295415.1	RefSeq	NCBI Prokaryotic Genome Annotation Pipeline (PGAP)	Complete Genome	2987299	2987299	2020-08-25	2733	PRJNA529554	SAMN11269519	GCF_014295415.1	GCF_014295415.1	WP_186990575.1	25.522	431	100	286	13	8	428	5	410	8.79e-34	127					0													0
Coprobacter fastidiosus	strain: JCM 33896	1099853	ASM3029693v1	Coprobacter fastidiosus	strain: JCM 33896	1099853	ASM3029693v1	GCF_030296935.1	RefSeq	GCF_030296935.1-RS_2024_06_21	Complete Genome	3444538	3444538	2023-04-15	2737	PRJDB15638	SAMD00592142	GCF_030296935.1	GCF_030296935.1	WP_022601021.1	40.69	435	100.928	234	8	1	431	1	415	7e-105	314					0													0
Coprobacter secundus subsp. similis	strain: 2CBH44	2751153	ASM1509727v1	Coprobacter secundus subsp. similis	strain: 2CBH44	2751153	ASM1509727v1	GCF_015097275.1	RefSeq	GCF_015097275.1-RS_2024_03_28	Complete Genome	4171466	4171466	2020-09-23	3289	PRJDB10247	SAMD00236451	GCF_015097275.1	GCF_015097275.1	WP_200755756.1	42.212	443	102.784	226	9	1	431	1	425	5.39e-105	315					0													0
Costertonia aggregata	strain: KCCM 42265	343403	ASM1340279v1	Costertonia aggregata	strain: KCCM 42265	343403	ASM1340279v1	GCF_013402795.1	RefSeq	NCBI Prokaryotic Genome Annotation Pipeline (PGAP)	Complete Genome	3910334	3910334	2020-07-12	3608	PRJNA643680	SAMN15423675	GCF_013402795.1	GCF_013402795.1	WP_179242076.1	26.027	438	101.624	292	10	5	430	3	420	7.11e-46	160					0													0
Croceibacter atlanticus	strain: CE21	313588	ASM3598646v1	Croceibacter atlanticus	strain: CE21	313588	ASM3598646v1	GCF_035986465.1	RefSeq	NCBI Prokaryotic Genome Annotation Pipeline (PGAP)	Complete Genome	2994364	2994364	2024-01-23	2759	PRJNA1052587	SAMN38836407	GCF_035986465.1	GCF_035986465.1	WP_219359771.1	26.328	433	100.464	291	13	5	429	3	415	2.93e-33	126	GCF_035986465.1	WP_327019131.1	25.385	130	30.1624	83	4	167	296	162	277	0.008	34.7	GCF_035986465.1	WP_327018914.1	25.234	107	24.826
Croceibacter atlanticus HTCC2559	strain: HTCC2559	216432	ASM19631v1	Croceibacter atlanticus HTCC2559	strain: HTCC2559	216432	ASM19631v1	GCF_000196315.1	RefSeq	NCBI Prokaryotic Genome Annotation Pipeline (PGAP)	Complete Genome	2952962	2952962	2010-06-09	2720	PRJNA13570	SAMN02603922	GCF_000196315.1	GCF_000196315.1	WP_013186609.1	26.328	433	100.464	291	13	5	429	3	415	3.82e-33	125					0													0
Croceimicrobium hydrocarbonivorans	strain: A20-9	2761580	ASM1452456v1	Croceimicrobium hydrocarbonivorans	strain: A20-9	2761580	ASM1452456v1	GCF_014524565.1	RefSeq	NCBI Prokaryotic Genome Annotation Pipeline (PGAP)	Complete Genome	4035598	4035598	2020-09-11	3616	PRJNA650022	SAMN15691429	GCF_014524565.1	GCF_014524565.1	WP_210758856.1	24.153	443	102.784	279	14	16	425	1	419	1.66e-26	107					0
Cruoricaptor ignavus	strain: M1214	1118202	ASM1496114v1	Cruoricaptor ignavus	strain: M1214	1118202	ASM1496114v1	GCF_014961145.1	RefSeq	NCBI Prokaryotic Genome Annotation Pipeline (PGAP)	Complete Genome	2120336	2120336	2020-10-27	2069	PRJNA668829	SAMN16424887	GCF_014961145.1	GCF_014961145.1	WP_193440245.1	22.897	428	99.3039	298	10	20	431	16	427	8.57e-26	104					0													0
Cyclobacterium amurskyense	strain: KCTC 12363	320787	ASM105013v1	Cyclobacterium amurskyense	strain: KCTC 12363	320787	ASM105013v1	GCF_001050135.1	RefSeq	NCBI Prokaryotic Genome Annotation Pipeline (PGAP)	Complete Genome	6158829	6158829	2015-07-08	4844	PRJNA289169	SAMN03846661	GCF_001050135.1	GCF_001050135.1	WP_084011646.1	24.781	456	105.8	289	16	4	431	2	431	1.92e-28	113	GCF_001050135.1	WP_048643797.1	22.248	427	99.0719	297	11	10	428	11	410	7.04e-23	97.4					0
Cyclobacterium marinum DSM 745	strain: DSM 745	880070	ASM22248v1	Cyclobacterium marinum DSM 745	strain: DSM 745	880070	ASM22248v1	GCF_000222485.1	RefSeq	NCBI Prokaryotic Genome Annotation Pipeline (PGAP)	Complete Genome	6221273	6221273	2011-08-03	5001	PRJNA51773	SAMN02261369	GCF_000222485.1	GCF_000222485.1	WP_014019185.1	26.047	430	99.768	267	16	26	431	29	431	2.7e-29	115	GCF_000222485.1	WP_014022433.1	24.344	419	97.2158	282	13	17	427	18	409	2.31e-24	101					0
Cytophaga hutchinsonii ATCC 33406	strain: ATCC 33406	269798	ASM1414v1	Cytophaga hutchinsonii ATCC 33406	strain: ATCC 33406	269798	ASM1414v1	GCF_000014145.1	RefSeq	NCBI Prokaryotic Genome Annotation Pipeline (PGAP)	Complete Genome	4433218	4433218	2006-07-11	3748	PRJNA54	SAMN02598536	GCF_000014145.1	GCF_000014145.1	WP_238379300.1	24.885	434	100.696	258	20	49	431	12	428	2.31e-14	71.2					0													0
Dokdonia donghaensis DSW-1	strain: DSW-1	1300343	ASM165375v1	Dokdonia donghaensis DSW-1	strain: DSW-1	1300343	ASM165375v1	GCF_001653755.1	RefSeq	NCBI Prokaryotic Genome Annotation Pipeline (PGAP)	Complete Genome	3293944	3293944	2016-06-01	2931	PRJNA191952	SAMN04572126	GCF_001653755.1	GCF_001653755.1	WP_035325511.1	28.899	436	101.16	273	14	5	429	4	413	4.34e-37	136					0													0
Dokdonia sp. 4H-3-7-5	strain: 4H-3-7-5	983548	ASM21235v1	Dokdonia sp. 4H-3-7-5	strain: 4H-3-7-5	983548	ASM21235v1	GCF_000212355.1	RefSeq	NCBI Prokaryotic Genome Annotation Pipeline (PGAP)	Complete Genome	3389993	3389993	2011-05-05	3033	PRJNA62895	SAMN00713609	GCF_000212355.1	GCF_000212355.1	WP_013750112.1	27.982	436	101.16	277	12	5	429	4	413	2.24e-36	134					0													0
Dokdonia sp. Dokd-P16	isolate: P16, strain: Dokd-P16	2173169	ASM309565v1	Dokdonia sp. Dokd-P16	isolate: P16, strain: Dokd-P16	2173169	ASM309565v1	GCF_003095655.1	RefSeq	NCBI Prokaryotic Genome Annotation Pipeline (PGAP)	Complete Genome	3623447	3623447	2018-05-06	3211	PRJNA450898	SAMN08952669	GCF_003095655.1	GCF_003095655.1	WP_108877959.1	28.406	433	100.464	273	13	8	429	7	413	1.16e-37	138					0													0
Dokdonia sp. MED134	strain: MED134	313590	ASM15292v3	Dokdonia sp. MED134	strain: MED134	313590	ASM15292v3	GCF_000152925.2	RefSeq	NCBI Prokaryotic Genome Annotation Pipeline (PGAP)	Complete Genome	3302548	3302548	2014-09-12	2947	PRJNA13544	SAMN02436136	GCF_000152925.2	GCF_000152925.2	WP_021778173.1	29.358	436	101.16	271	14	5	429	4	413	1.12e-38	141					0													0
Draconibacterium halophilum	strain: M1	2706887	ASM1044883v1	Draconibacterium halophilum	strain: M1	2706887	ASM1044883v1	GCF_010448835.1	RefSeq	NCBI Prokaryotic Genome Annotation Pipeline (PGAP)	Complete Genome	4895399	4895399	2020-02-12	4091	PRJNA604878	SAMN14001153	GCF_010448835.1	GCF_010448835.1	WP_163348788.1	31.662	379	87.935	235	8	61	431	2	364	3.68e-55	184					0													0
Duncaniella sp. B8	strain: B8	2576606	ASM530498v1	Duncaniella sp. B8	strain: B8	2576606	ASM530498v1	GCF_005304985.1	RefSeq	GCF_005304985.1-RS_2024_08_14	Complete Genome	3384950	3384950	2019-05-14	2927	PRJNA524751	SAMN11584134	GCF_005304985.1	GCF_005304985.1	WP_123611067.1	33.971	418	96.9838	236	11	26	431	24	413	2.41e-72	230					0													0
Dyadobacter chenhuakuii	strain: CY22	2909339	ASM2382198v2	Dyadobacter chenhuakuii	strain: CY22	2909339	ASM2382198v2	GCF_023821985.2	RefSeq	GCF_023821985.2-RS_2024_09_16	Complete Genome	5989234	6083856	2022-07-12	5136	PRJNA848862	SAMN29019757	GCF_023821985.2	GCF_023821985.2	WP_235164421.1	26.57	414	96.0557	269	11	36	431	2	398	4.37e-29	115					0													0
Dyadobacter chenwenxiniae	strain: LJ419	2906456	ASM2286978v1	Dyadobacter chenwenxiniae	strain: LJ419	2906456	ASM2286978v1	GCF_022869785.1	RefSeq	GCF_022869785.1-RS_2024_09_16	Complete Genome	7171767	7171767	2022-04-11	6216	PRJNA822672	SAMN27257231	GCF_022869785.1	GCF_022869785.1	WP_234653596.1	28.372	430	99.768	269	13	22	431	29	439	2.02e-34	130					0													0
Dyadobacter fanqingshengii	strain: CY399	2906443	ASM2382200v2	Dyadobacter fanqingshengii	strain: CY399	2906443	ASM2382200v2	GCF_023822005.2	RefSeq	GCF_023822005.2-RS_2024_09_16	Complete Genome	6251631	6272774	2022-07-12	5293	PRJNA848864	SAMN29019767	GCF_023822005.2	GCF_023822005.2	WP_234612104.1	28.671	429	99.536	269	13	22	431	29	439	3.59e-34	130					0													0
Dyadobacter fermentans DSM 18053	strain: DSM 18053	471854	ASM2312v1	Dyadobacter fermentans DSM 18053	strain: DSM 18053	471854	ASM2312v1	GCF_000023125.1	RefSeq	GCF_000023125.1-RS_2024_09_16	Complete Genome	6967790	6967790	2009-07-31	5824	PRJNA20829	SAMN02598437	GCF_000023125.1	GCF_000023125.1	WP_015814643.1	25.547	411	95.3596	270	14	36	431	2	391	7.94e-26	105					0													0
Dyadobacter sandarakinus	strain: Q3-56	2747268	ASM1689444v1	Dyadobacter sandarakinus	strain: Q3-56	2747268	ASM1689444v1	GCF_016894445.1	RefSeq	GCF_016894445.1-RS_2024_09_16	Complete Genome	6071216	6071216	2021-02-16	5072	PRJNA640991	SAMN15339575	GCF_016894445.1	GCF_016894445.1	WP_229249335.1	27.488	422	97.9118	278	12	20	431	27	430	2.53e-35	132					0													0
Dyadobacter sp. 676	strain: 676	3088362	ASM4044867v1	Dyadobacter sp. 676	strain: 676	3088362	ASM4044867v1	GCF_040448675.1	RefSeq	GCF_040448675.1-RS_2024_07_02	Complete Genome	7284078	7284078	2024-07-03	6393	PRJNA899814	SAMN37973942	GCF_040448675.1	GCF_040448675.1	WP_353721313.1	25.135	370	85.8469	247	13	36	393	2	353	1.88e-17	80.9					0													0
Dyadobacter sp. NIV53	strain: NIV53	2861765	ASM1971119v1	Dyadobacter sp. NIV53	strain: NIV53	2861765	ASM1971119v1	GCF_019711195.1	RefSeq	NCBI Prokaryotic Genome Annotation Pipeline (PGAP)	Complete Genome	7587604	7600057	2021-08-22	6427	PRJNA748431	SAMN20331599	GCF_019711195.1	GCF_019711195.1	WP_229253743.1	28.864	440	102.088	265	14	13	431	17	429	6.69e-36	134					0													0
Dysgonomonas capnocytophagoides	strain: SMU001	45254	ASM3651153v1	Dysgonomonas capnocytophagoides	strain: SMU001	45254	ASM3651153v1	GCF_036511535.1	RefSeq	GCF_036511535.1-RS_2024_06_30	Complete Genome	4781552	4784336	2023-09-07	3885	PRJDB16471	SAMD00639221	GCF_036511535.1	GCF_036511535.1	WP_338374616.1	34.615	442	102.552	267	7	1	429	1	433	6.47e-80	251	GCF_036511535.1	WP_338373915.1	26.303	403	93.5035	265	10	28	429	16	387	1.41e-29	115					0
Dysgonomonas sp. HDW5A	strain: HDW5A	2714926	ASM1129955v1	Dysgonomonas sp. HDW5A	strain: HDW5A	2714926	ASM1129955v1	GCF_011299555.1	RefSeq	GCF_011299555.1-RS_2024_08_16	Complete Genome	4298355	4298355	2020-03-16	3564	PRJNA609835	SAMN14260605	GCF_011299555.1	GCF_011299555.1	WP_166116797.1	36.303	449	104.176	254	9	1	431	1	435	6.46e-87	268					0													0
Dysgonomonas sp. HDW5B	strain: HDW5B	2714927	ASM1129933v1	Dysgonomonas sp. HDW5B	strain: HDW5B	2714927	ASM1129933v1	GCF_011299335.1	RefSeq	GCF_011299335.1-RS_2024_08_16	Complete Genome	4402003	4402003	2020-03-16	3641	PRJNA609836	SAMN14260607	GCF_011299335.1	GCF_011299335.1	WP_166201577.1	36.303	449	104.176	254	9	1	431	1	435	1.21e-86	268	GCF_011299335.1	WP_166201263.1	26.498	434	100.696	272	12	8	431	10	406	4.5e-40	145					0
Echinicola marina	strain: SCS 3-6	2859768	ASM2046379v1	Echinicola marina	strain: SCS 3-6	2859768	ASM2046379v1	GCF_020463795.1	RefSeq	NCBI Prokaryotic Genome Annotation Pipeline (PGAP)	Complete Genome	5693670	5693670	2021-10-13	4598	PRJNA747045	SAMN20244053	GCF_020463795.1	GCF_020463795.1	WP_226336279.1	23.288	438	101.624	303	11	1	431	1	412	1.44e-34	130	GCF_020463795.1	WP_226335097.1	23.288	438	101.624	263	19	28	431	29	427	2.35e-21	92.8					0
Echinicola rosea	strain: JL3085	1807691	ASM528147v1	Echinicola rosea	strain: JL3085	1807691	ASM528147v1	GCF_005281475.1	RefSeq	NCBI Prokaryotic Genome Annotation Pipeline (PGAP)	Complete Genome	6064527	6064527	2019-05-13	4751	PRJNA541188	SAMN11578326	GCF_005281475.1	GCF_005281475.1	WP_137401801.1	23.598	428	99.3039	274	17	28	431	29	427	5.3e-23	97.8	GCF_005281475.1	WP_137403611.1	23.864	440	102.088	271	13	10	427	11	408	3.32e-22	95.1					0
Echinicola soli	strain: LN3S3	2591634	ASM657566v1	Echinicola soli	strain: LN3S3	2591634	ASM657566v1	GCF_006575665.1	RefSeq	NCBI Prokaryotic Genome Annotation Pipeline (PGAP)	Complete Genome	5550304	5550304	2019-07-04	4284	PRJNA551101	SAMN12139123	GCF_006575665.1	GCF_006575665.1	WP_141613921.1	23.753	421	97.6798	282	16	28	431	29	427	2.09e-23	99	GCF_006575665.1	WP_229239813.1	22.459	423	98.1439	298	11	10	427	8	405	5.55e-22	94.4					0
Echinicola sp. 20G	strain: 20G	2781961	ASM1553385v1	Echinicola sp. 20G	strain: 20G	2781961	ASM1553385v1	GCF_015533855.1	RefSeq	GCF_015533855.1-RS_2024_08_17	Complete Genome	5785879	5785879	2020-11-09	4629	PRJDB10725	SAMD00254950	GCF_015533855.1	GCF_015533855.1	WP_200976067.1	23.168	423	98.1439	295	10	10	427	11	408	4.37e-28	112	GCF_015533855.1	WP_200975372.1	22.588	425	98.6079	282	16	28	431	29	427	7.84e-22	94.4	GCF_015533855.1	WP_200974991.1	27.358	106	24.594
Echinicola strongylocentroti	strain: MEBiC08714	1795355	ASM326097v1	Echinicola strongylocentroti	strain: MEBiC08714	1795355	ASM326097v1	GCF_003260975.1	RefSeq	NCBI Prokaryotic Genome Annotation Pipeline (PGAP)	Complete Genome	6252144	6252144	2018-06-23	4807	PRJNA475619	SAMN09397062	GCF_003260975.1	GCF_003260975.1	WP_112783900.1	23.753	421	97.6798	282	15	28	431	29	427	8.54e-26	105	GCF_003260975.1	WP_112782207.1	22.877	424	98.3759	295	11	10	427	11	408	9.84e-24	99.8					0
Echinicola vietnamensis DSM 17526	strain: DSM 17526	926556	ASM32570v1	Echinicola vietnamensis DSM 17526	strain: DSM 17526	926556	ASM32570v1	GCF_000325705.1	RefSeq	GCF_000325705.1-RS_2024_05_02	Complete Genome	5608040	5608040	2012-12-19	4501	PRJNA65035	SAMN02232018	GCF_000325705.1	GCF_000325705.1	WP_015266481.1	23.095	433	100.464	283	13	10	427	11	408	6e-24	100	GCF_000325705.1	WP_015264695.1	23.278	421	97.6798	284	16	28	431	29	427	3.35e-22	95.5					0
Elizabethkingia anophelis	isolate: EAV_NNN508, strain: EAV_NNN508	1117645	EAV_NNN508 complete genome sequence	Elizabethkingia anophelis	isolate: EAV_NNN508, strain: EAV_NNN508	1117645	EAV_NNN508 complete genome sequence	GCF_951394135.1	RefSeq	GCF_951394135.1-RS_2024_06_03	Complete Genome	4139199	4139199	2023-06-01	3846	PRJEB49667	SAMEA112835271	GCF_951394135.1	GCF_951394135.1	WP_009084428.1	25.342	438	101.624	291	16	6	427	2	419	3.08e-21	92					0													0
Elizabethkingia anophelis	isolate: EAV_NVB490, strain: EAV_NVB490	1117645	EAV_NVB490 complete genome sequence	Elizabethkingia anophelis	isolate: EAV_NVB490, strain: EAV_NVB490	1117645	EAV_NVB490 complete genome sequence	GCF_927611585.1	RefSeq	GCF_927611585.1-RS_2024_06_03	Complete Genome	4139197	4139197	2023-06-01	3846	PRJEB49667	SAMEA12009938	GCF_927611585.1	GCF_927611585.1	WP_009084428.1	25.342	438	101.624	291	16	6	427	2	419	3.08e-21	92					0													0
Elizabethkingia anophelis	isolate: EAV_NVH72, strain: EAV_NVH72	1117645	EAV_NVH72 complete genome sequence	Elizabethkingia anophelis	isolate: EAV_NVH72, strain: EAV_NVH72	1117645	EAV_NVH72 complete genome sequence	GCF_927611535.1	RefSeq	GCF_927611535.1-RS_2024_06_03	Complete Genome	4167098	4167098	2023-06-01	3884	PRJEB49667	SAMEA12009940	GCF_927611535.1	GCF_927611535.1	WP_009084428.1	25.342	438	101.624	291	16	6	427	2	419	3.07e-21	92					0													0
Elizabethkingia anophelis	isolate: EAV_VTKC53, strain: EAV_VTKC53	1117645	EAV_VTKC53 complete genome sequence	Elizabethkingia anophelis	isolate: EAV_VTKC53, strain: EAV_VTKC53	1117645	EAV_VTKC53 complete genome sequence	GCF_927611525.1	RefSeq	GCF_927611525.1-RS_2024_06_03	Complete Genome	4120123	4120123	2023-06-01	3797	PRJEB49667	SAMEA12009939	GCF_927611525.1	GCF_927611525.1	WP_185264174.1	25.342	438	101.624	291	16	6	427	2	419	3.05e-21	92					0													0
Elizabethkingia anophelis	strain: 0422	1117645	ASM202202v1	Elizabethkingia anophelis	strain: 0422	1117645	ASM202202v1	GCF_002022025.1	RefSeq	NCBI Prokaryotic Genome Annotation Pipeline (PGAP)	Complete Genome	3986480	3986480	2017-03-06	3708	PRJNA326741	SAMN04254539	GCF_002022025.1	GCF_002022025.1	WP_009084428.1	25.342	438	101.624	291	16	6	427	2	419	2.97e-21	92					0													0
Elizabethkingia anophelis	strain: 090-MNO-R	1117645	ASM2222140v1	Elizabethkingia anophelis	strain: 090-MNO-R	1117645	ASM2222140v1	GCF_022221405.1	RefSeq	NCBI Prokaryotic Genome Annotation Pipeline (PGAP)	Complete Genome	3909347	3909347	2022-02-14	3572	PRJNA741344	SAMN19866467	GCF_022221405.1	GCF_022221405.1	WP_009084428.1	25.342	438	101.624	291	16	6	427	2	419	2.92e-21	92					0													0
Elizabethkingia anophelis	strain: 2-14	1117645	ASM2420502v1	Elizabethkingia anophelis	strain: 2-14	1117645	ASM2420502v1	GCF_024205025.1	RefSeq	NCBI Prokaryotic Genome Annotation Pipeline (PGAP)	Complete Genome	4023769	4023769	2022-07-11	3680	PRJNA707236	SAMN18192334	GCF_024205025.1	GCF_024205025.1	WP_009084428.1	25.342	438	101.624	291	16	6	427	2	419	2.99e-21	92					0													0
Elizabethkingia anophelis	strain: 2-62	1117645	ASM2420504v1	Elizabethkingia anophelis	strain: 2-62	1117645	ASM2420504v1	GCF_024205045.1	RefSeq	NCBI Prokaryotic Genome Annotation Pipeline (PGAP)	Complete Genome	4191167	4191167	2022-07-11	3886	PRJNA707236	SAMN18192335	GCF_024205045.1	GCF_024205045.1	WP_154493102.1	24.612	451	104.64	278	15	6	427	2	419	2.12e-21	92.4					0													0
Elizabethkingia anophelis	strain: 2-8	1117645	ASM2420506v1	Elizabethkingia anophelis	strain: 2-8	1117645	ASM2420506v1	GCF_024205065.1	RefSeq	NCBI Prokaryotic Genome Annotation Pipeline (PGAP)	Complete Genome	4023670	4023670	2022-07-11	3678	PRJNA707236	SAMN18192333	GCF_024205065.1	GCF_024205065.1	WP_009084428.1	25.342	438	101.624	291	16	6	427	2	419	2.99e-21	92					0													0
Elizabethkingia anophelis	strain: 2002C02-176	1117645	ASM2222150v1	Elizabethkingia anophelis	strain: 2002C02-176	1117645	ASM2222150v1	GCF_022221505.1	RefSeq	NCBI Prokaryotic Genome Annotation Pipeline (PGAP)	Complete Genome	4157513	4157513	2022-02-14	3852	PRJNA741344	SAMN19866462	GCF_022221505.1	GCF_022221505.1	WP_009084428.1	25.342	438	101.624	291	16	6	427	2	419	3.04e-21	92					0													0
Elizabethkingia anophelis	strain: 2002N07-090	1117645	ASM2222148v1	Elizabethkingia anophelis	strain: 2002N07-090	1117645	ASM2222148v1	GCF_022221485.1	RefSeq	NCBI Prokaryotic Genome Annotation Pipeline (PGAP)	Complete Genome	3909169	3909169	2022-02-14	3571	PRJNA741344	SAMN19866463	GCF_022221485.1	GCF_022221485.1	WP_009084428.1	25.342	438	101.624	291	16	6	427	2	419	2.92e-21	92					0
Elizabethkingia anophelis	strain: 2008N07-201	1117645	ASM2222144v1	Elizabethkingia anophelis	strain: 2008N07-201	1117645	ASM2222144v1	GCF_022221445.1	RefSeq	NCBI Prokaryotic Genome Annotation Pipeline (PGAP)	Complete Genome	4147522	4147522	2022-02-14	3845	PRJNA741344	SAMN19866465	GCF_022221445.1	GCF_022221445.1	WP_009084428.1	25.342	438	101.624	291	16	6	427	2	419	3.04e-21	92					0													0
Elizabethkingia anophelis	strain: 2008S01-229	1117645	ASM2222146v1	Elizabethkingia anophelis	strain: 2008S01-229	1117645	ASM2222146v1	GCF_022221465.1	RefSeq	NCBI Prokaryotic Genome Annotation Pipeline (PGAP)	Complete Genome	3917294	3917294	2022-02-14	3606	PRJNA741344	SAMN19866464	GCF_022221465.1	GCF_022221465.1	WP_009084428.1	25.342	438	101.624	291	16	6	427	2	419	2.91e-21	92					0													0
Elizabethkingia anophelis	strain: 2022CK-00262	1117645	ASM2309294v2	Elizabethkingia anophelis	strain: 2022CK-00262	1117645	ASM2309294v2	GCF_023092945.1	RefSeq	GCF_023092945.1-RS_2024_05_11	Complete Genome	4098743	4101443	2023-01-17	3774	PRJNA812595	SAMN27739174	GCF_023092945.1	GCF_023092945.1	WP_009084428.1	25.342	438	101.624	291	16	6	427	2	419	3.05e-21	92					0													0
Elizabethkingia anophelis	strain: 2023CK-00282	1117645	ASM2889848v3	Elizabethkingia anophelis	strain: 2023CK-00282	1117645	ASM2889848v3	GCF_028898485.1	RefSeq	GCF_028898485.1-RS_2024_08_09	Complete Genome	4168384	4168384	2023-08-09	3856	PRJNA812595	SAMN33554414	GCF_028898485.1	GCF_028898485.1	WP_009084428.1	25.342	438	101.624	291	16	6	427	2	419	3.09e-21	92					0													0
Elizabethkingia anophelis	strain: 229-MNO-R	1117645	ASM2222142v1	Elizabethkingia anophelis	strain: 229-MNO-R	1117645	ASM2222142v1	GCF_022221425.1	RefSeq	NCBI Prokaryotic Genome Annotation Pipeline (PGAP)	Complete Genome	3917183	3917183	2022-02-14	3607	PRJNA741344	SAMN19866466	GCF_022221425.1	GCF_022221425.1	WP_009084428.1	25.342	438	101.624	291	16	6	427	2	419	2.91e-21	92					0													0
Elizabethkingia anophelis	strain: 277-17	1117645	ASM2420562v1	Elizabethkingia anophelis	strain: 277-17	1117645	ASM2420562v1	GCF_024205625.1	RefSeq	GCF_024205625.1-RS_2024_07_20	Complete Genome	3982150	4019226	2022-07-11	3709	PRJNA707236	SAMN18192315	GCF_024205625.1	GCF_024205625.1	WP_154493102.1	24.612	451	104.64	278	15	6	427	2	419	2.04e-21	92.4					0													0
Elizabethkingia anophelis	strain: 296-96	1117645	ASM969726v1	Elizabethkingia anophelis	strain: 296-96	1117645	ASM969726v1	GCF_009697265.1	RefSeq	NCBI Prokaryotic Genome Annotation Pipeline (PGAP)	Complete Genome	4203861	4203861	2019-11-23	3905	PRJNA589371	SAMN13281618	GCF_009697265.1	GCF_009697265.1	WP_154493102.1	24.612	451	104.64	278	15	6	427	2	419	2.13e-21	92.4					0													0
Elizabethkingia anophelis	strain: 313-22	1117645	ASM2420560v1	Elizabethkingia anophelis	strain: 313-22	1117645	ASM2420560v1	GCF_024205605.1	RefSeq	NCBI Prokaryotic Genome Annotation Pipeline (PGAP)	Complete Genome	4049143	4049143	2022-07-11	3747	PRJNA707236	SAMN18192316	GCF_024205605.1	GCF_024205605.1	WP_009084428.1	25.342	438	101.624	291	16	6	427	2	419	3.01e-21	92					0													0
Elizabethkingia anophelis	strain: 3375	1117645	ASM202206v1	Elizabethkingia anophelis	strain: 3375	1117645	ASM202206v1	GCF_002022065.1	RefSeq	NCBI Prokaryotic Genome Annotation Pipeline (PGAP)	Complete Genome	4006214	4006214	2017-03-06	3719	PRJNA326741	SAMN05273152	GCF_002022065.1	GCF_002022065.1	WP_009084428.1	25.342	438	101.624	291	16	6	427	2	419	2.97e-21	92					0													0
Elizabethkingia anophelis	strain: 343-63	1117645	ASM2420558v1	Elizabethkingia anophelis	strain: 343-63	1117645	ASM2420558v1	GCF_024205585.1	RefSeq	NCBI Prokaryotic Genome Annotation Pipeline (PGAP)	Complete Genome	4174896	4174896	2022-07-11	3865	PRJNA707236	SAMN18192317	GCF_024205585.1	GCF_024205585.1	WP_154493102.1	24.612	451	104.64	278	15	6	427	2	419	2.11e-21	92.4					0
Elizabethkingia anophelis	strain: 344-1	1117645	ASM2420564v1	Elizabethkingia anophelis	strain: 344-1	1117645	ASM2420564v1	GCF_024205645.1	RefSeq	GCF_024205645.1-RS_2024_07_20	Complete Genome	4202044	4202044	2022-07-11	3904	PRJNA707236	SAMN18192318	GCF_024205645.1	GCF_024205645.1	WP_154493102.1	24.612	451	104.64	278	15	6	427	2	419	2.13e-21	92.4					0													0
Elizabethkingia anophelis	strain: 346-66	1117645	ASM2420556v1	Elizabethkingia anophelis	strain: 346-66	1117645	ASM2420556v1	GCF_024205565.1	RefSeq	GCF_024205565.1-RS_2024_07_20	Complete Genome	4174894	4174894	2022-07-11	3865	PRJNA707236	SAMN18192319	GCF_024205565.1	GCF_024205565.1	WP_154493102.1	24.612	451	104.64	278	15	6	427	2	419	2.11e-21	92.4					0													0
Elizabethkingia anophelis	strain: 346-72	1117645	ASM2420554v1	Elizabethkingia anophelis	strain: 346-72	1117645	ASM2420554v1	GCF_024205545.1	RefSeq	GCF_024205545.1-RS_2024_07_20	Complete Genome	4174905	4174905	2022-07-11	3865	PRJNA707236	SAMN18192320	GCF_024205545.1	GCF_024205545.1	WP_154493102.1	24.612	451	104.64	278	15	6	427	2	419	2.11e-21	92.4					0													0
Elizabethkingia anophelis	strain: 347-10	1117645	ASM2420552v1	Elizabethkingia anophelis	strain: 347-10	1117645	ASM2420552v1	GCF_024205525.1	RefSeq	GCF_024205525.1-RS_2024_07_20	Complete Genome	4175073	4175073	2022-07-11	3865	PRJNA707236	SAMN18192321	GCF_024205525.1	GCF_024205525.1	WP_154493102.1	24.612	451	104.64	278	15	6	427	2	419	2.11e-21	92.4					0													0
Elizabethkingia anophelis	strain: 347-50	1117645	ASM2420550v1	Elizabethkingia anophelis	strain: 347-50	1117645	ASM2420550v1	GCF_024205505.1	RefSeq	NCBI Prokaryotic Genome Annotation Pipeline (PGAP)	Complete Genome	4154020	4154020	2022-07-11	3834	PRJNA707236	SAMN18192322	GCF_024205505.1	GCF_024205505.1	WP_154493102.1	24.612	451	104.64	278	15	6	427	2	419	2.1e-21	92.4					0
Elizabethkingia anophelis	strain: 347-96	1117645	ASM2420546v1	Elizabethkingia anophelis	strain: 347-96	1117645	ASM2420546v1	GCF_024205465.1	RefSeq	GCF_024205465.1-RS_2024_07_20	Complete Genome	4174562	4174562	2022-07-11	3864	PRJNA707236	SAMN18192323	GCF_024205465.1	GCF_024205465.1	WP_154493102.1	24.612	451	104.64	278	15	6	427	2	419	2.11e-21	92.4					0													0
Elizabethkingia anophelis	strain: 348-50	1117645	ASM2420548v1	Elizabethkingia anophelis	strain: 348-50	1117645	ASM2420548v1	GCF_024205485.1	RefSeq	NCBI Prokaryotic Genome Annotation Pipeline (PGAP)	Complete Genome	4174896	4174896	2022-07-11	3864	PRJNA707236	SAMN18192324	GCF_024205485.1	GCF_024205485.1	WP_154493102.1	24.612	451	104.64	278	15	6	427	2	419	2.11e-21	92.4					0													0
Elizabethkingia anophelis	strain: 349-83	1117645	ASM2420544v1	Elizabethkingia anophelis	strain: 349-83	1117645	ASM2420544v1	GCF_024205445.1	RefSeq	GCF_024205445.1-RS_2024_07_20	Complete Genome	4174743	4174743	2022-07-11	3864	PRJNA707236	SAMN18192325	GCF_024205445.1	GCF_024205445.1	WP_154493102.1	24.612	451	104.64	278	15	6	427	2	419	2.11e-21	92.4					0													0
Elizabethkingia anophelis	strain: 351-72	1117645	ASM2420542v1	Elizabethkingia anophelis	strain: 351-72	1117645	ASM2420542v1	GCF_024205425.1	RefSeq	GCF_024205425.1-RS_2024_07_20	Complete Genome	4174868	4174868	2022-07-11	3865	PRJNA707236	SAMN18192326	GCF_024205425.1	GCF_024205425.1	WP_154493102.1	24.612	451	104.64	278	15	6	427	2	419	2.11e-21	92.4					0													0
Elizabethkingia anophelis	strain: 354-72	1117645	ASM2420518v1	Elizabethkingia anophelis	strain: 354-72	1117645	ASM2420518v1	GCF_024205185.1	RefSeq	GCF_024205185.1-RS_2024_07_19	Complete Genome	4174699	4174699	2022-07-11	3862	PRJNA707236	SAMN18192327	GCF_024205185.1	GCF_024205185.1	WP_154493102.1	24.612	451	104.64	278	15	6	427	2	419	2.11e-21	92.4					0													0
Elizabethkingia anophelis	strain: 354-87	1117645	ASM2420516v1	Elizabethkingia anophelis	strain: 354-87	1117645	ASM2420516v1	GCF_024205165.1	RefSeq	NCBI Prokaryotic Genome Annotation Pipeline (PGAP)	Complete Genome	4150716	4150716	2022-07-11	3826	PRJNA707236	SAMN18192328	GCF_024205165.1	GCF_024205165.1	WP_154493102.1	24.612	451	104.64	278	15	6	427	2	419	2.1e-21	92.4					0													0
Elizabethkingia anophelis	strain: 355-58	1117645	ASM2420514v1	Elizabethkingia anophelis	strain: 355-58	1117645	ASM2420514v1	GCF_024205145.1	RefSeq	NCBI Prokaryotic Genome Annotation Pipeline (PGAP)	Complete Genome	4174387	4174387	2022-07-11	3864	PRJNA707236	SAMN18192329	GCF_024205145.1	GCF_024205145.1	WP_154493102.1	24.612	451	104.64	278	15	6	427	2	419	2.11e-21	92.4					0													0
Elizabethkingia anophelis	strain: 356-17	1117645	ASM2420512v1	Elizabethkingia anophelis	strain: 356-17	1117645	ASM2420512v1	GCF_024205125.1	RefSeq	NCBI Prokaryotic Genome Annotation Pipeline (PGAP)	Complete Genome	4174898	4174898	2022-07-11	3863	PRJNA707236	SAMN18192330	GCF_024205125.1	GCF_024205125.1	WP_154493102.1	24.612	451	104.64	278	15	6	427	2	419	2.11e-21	92.4					0													0
Elizabethkingia anophelis	strain: 362-2	1117645	ASM2420510v1	Elizabethkingia anophelis	strain: 362-2	1117645	ASM2420510v1	GCF_024205105.1	RefSeq	GCF_024205105.1-RS_2024_07_19	Complete Genome	4175258	4175258	2022-07-11	3866	PRJNA707236	SAMN18192331	GCF_024205105.1	GCF_024205105.1	WP_154493102.1	24.612	451	104.64	278	15	6	427	2	419	2.11e-21	92.4					0													0
Elizabethkingia anophelis	strain: 367-19	1117645	ASM2420508v1	Elizabethkingia anophelis	strain: 367-19	1117645	ASM2420508v1	GCF_024205085.1	RefSeq	GCF_024205085.1-RS_2024_07_19	Complete Genome	4194549	4194549	2022-07-11	3874	PRJNA707236	SAMN18192332	GCF_024205085.1	GCF_024205085.1	WP_154493102.1	24.612	451	104.64	278	15	6	427	2	419	2.12e-21	92.4					0													0
Elizabethkingia anophelis	strain: AR4-6	1117645	ASM231051v1	Elizabethkingia anophelis	strain: AR4-6	1117645	ASM231051v1	GCF_002310515.1	RefSeq	NCBI Prokaryotic Genome Annotation Pipeline (PGAP)	Complete Genome	4093812	4093812	2017-09-18	3806	PRJNA326741	SAMN07625922	GCF_002310515.1	GCF_002310515.1	WP_009084428.1	25.342	438	101.624	291	16	6	427	2	419	3.04e-21	92					0													0
Elizabethkingia anophelis	strain: AR6-8	1117645	ASM231053v1	Elizabethkingia anophelis	strain: AR6-8	1117645	ASM231053v1	GCF_002310535.1	RefSeq	NCBI Prokaryotic Genome Annotation Pipeline (PGAP)	Complete Genome	4093812	4093812	2017-09-18	3806	PRJNA326741	SAMN07625921	GCF_002310535.1	GCF_002310535.1	WP_009084428.1	25.342	438	101.624	291	16	6	427	2	419	3.04e-21	92					0													0
Elizabethkingia anophelis	strain: AWYL_1	1117645	ASM2987331v1	Elizabethkingia anophelis	strain: AWYL_1	1117645	ASM2987331v1	GCF_029873315.1	RefSeq	GCF_029873315.1-RS_2024_08_26	Complete Genome	3902723	3902723	2023-04-26	3592	PRJNA891778	SAMN31358076	GCF_029873315.1	GCF_029873315.1	WP_009084428.1	25.342	438	101.624	291	16	6	427	2	419	2.9e-21	92					0													0
Elizabethkingia anophelis	strain: C08	1117645	ASM2544913v1	Elizabethkingia anophelis	strain: C08	1117645	ASM2544913v1	GCF_025449135.1	RefSeq	GCF_025449135.1-RS_2024_04_02	Complete Genome	4045260	4045260	2022-09-28	3741	PRJNA882201	SAMN30929146	GCF_025449135.1	GCF_025449135.1	WP_009084428.1	25.342	438	101.624	291	16	6	427	2	419	3.01e-21	92					0													0
Elizabethkingia anophelis	strain: CSID_3000521207	1117645	ASM161850v2	Elizabethkingia anophelis	strain: CSID_3000521207	1117645	ASM161850v2	GCF_001618505.2	RefSeq	NCBI Prokaryotic Genome Annotation Pipeline (PGAP)	Complete Genome	3853453	3853453	2016-04-20	3521	PRJNA315668	SAMN04567738	GCF_001618505.2	GCF_001618505.2	WP_009084428.1	25.342	438	101.624	291	16	6	427	2	419	2.87e-21	92					0													0
Elizabethkingia anophelis	strain: CSID_3015183678	1117645	ASM159617v2	Elizabethkingia anophelis	strain: CSID_3015183678	1117645	ASM159617v2	GCF_001596175.2	RefSeq	NCBI Prokaryotic Genome Annotation Pipeline (PGAP)	Complete Genome	3931222	3931222	2016-04-20	3597	PRJNA315668	SAMN04567744	GCF_001596175.2	GCF_001596175.2	WP_009084428.1	25.342	438	101.624	291	16	6	427	2	419	2.93e-21	92					0													0
Elizabethkingia anophelis	strain: CSID_3015183681	1117645	ASM161854v2	Elizabethkingia anophelis	strain: CSID_3015183681	1117645	ASM161854v2	GCF_001618545.2	RefSeq	NCBI Prokaryotic Genome Annotation Pipeline (PGAP)	Complete Genome	3931222	3931222	2016-04-20	3595	PRJNA315668	SAMN04567745	GCF_001618545.2	GCF_001618545.2	WP_009084428.1	25.342	438	101.624	291	16	6	427	2	419	2.93e-21	92					0													0
Elizabethkingia anophelis	strain: CSID_3015183684	1117645	ASM161846v2	Elizabethkingia anophelis	strain: CSID_3015183684	1117645	ASM161846v2	GCF_001618465.2	RefSeq	NCBI Prokaryotic Genome Annotation Pipeline (PGAP)	Complete Genome	3931222	3931222	2016-04-20	3597	PRJNA315668	SAMN04590540	GCF_001618465.2	GCF_001618465.2	WP_009084428.1	25.342	438	101.624	291	16	6	427	2	419	2.93e-21	92					0													0
Elizabethkingia anophelis	strain: E6809	1117645	ASM202323v2	Elizabethkingia anophelis	strain: E6809	1117645	ASM202323v2	GCF_002023235.2	RefSeq	GCF_002023235.2-RS_2024_09_15	Complete Genome	4116824	4116824	2017-03-09	3835	PRJNA326741	SAMN04482265	GCF_002023235.2	GCF_002023235.2	WP_009084428.1	25.342	438	101.624	291	16	6	427	2	419	3.07e-21	92					0													0
Elizabethkingia anophelis	strain: F3201	1117645	ASM202208v1	Elizabethkingia anophelis	strain: F3201	1117645	ASM202208v1	GCF_002022085.1	RefSeq	NCBI Prokaryotic Genome Annotation Pipeline (PGAP)	Complete Genome	4245829	4281097	2017-03-06	3934	PRJNA326741	SAMN05277779	GCF_002022085.1	GCF_002022085.1	WP_009084428.1	25.342	438	101.624	291	16	6	427	2	419	3.14e-21	92					0													0
Elizabethkingia anophelis	strain: F3543	1117645	ASM202482v1	Elizabethkingia anophelis	strain: F3543	1117645	ASM202482v1	GCF_002024825.1	RefSeq	NCBI Prokaryotic Genome Annotation Pipeline (PGAP)	Complete Genome	3974275	3974275	2017-03-10	3650	PRJNA326741	SAMN04482309	GCF_002024825.1	GCF_002024825.1	WP_009084428.1	25.342	438	101.624	291	16	6	427	2	419	2.95e-21	92					0													0
Elizabethkingia anophelis	strain: FDAARGOS_132	1117645	ASM295139v1	Elizabethkingia anophelis	strain: FDAARGOS_132	1117645	ASM295139v1	GCF_002951395.1	RefSeq	NCBI Prokaryotic Genome Annotation Pipeline (PGAP)	Complete Genome	3998386	3998386	2018-02-20	3686	PRJNA231221	SAMN03996277	GCF_002951395.1	GCF_002951395.1	WP_104917073.1	25.342	438	101.624	291	16	6	427	2	419	1.48e-21	92.8					0													0
Elizabethkingia anophelis	strain: FDAARGOS_134	1117645	ASM295145v1	Elizabethkingia anophelis	strain: FDAARGOS_134	1117645	ASM295145v1	GCF_002951455.1	RefSeq	NCBI Prokaryotic Genome Annotation Pipeline (PGAP)	Complete Genome	3998385	3998385	2018-02-20	3688	PRJNA231221	SAMN03996278	GCF_002951455.1	GCF_002951455.1	WP_104917073.1	25.342	438	101.624	291	16	6	427	2	419	1.48e-21	92.8					0													0
Elizabethkingia anophelis	strain: FDAARGOS_198	1117645	ASM227799v2	Elizabethkingia anophelis	strain: FDAARGOS_198	1117645	ASM227799v2	GCF_002277995.2	RefSeq	NCBI Prokaryotic Genome Annotation Pipeline (PGAP)	Complete Genome	4074206	4074206	2018-03-02	3757	PRJNA231221	SAMN04875535	GCF_002277995.2	GCF_002277995.2	WP_009084428.1	25.342	438	101.624	291	16	6	427	2	419	3.02e-21	92					0													0
Elizabethkingia anophelis	strain: JM-87	1117645	ASM202204v1	Elizabethkingia anophelis	strain: JM-87	1117645	ASM202204v1	GCF_002022045.1	RefSeq	GCF_002022045.1-RS_2024_05_21	Complete Genome	4184507	4184507	2017-03-06	3847	PRJNA326741	SAMN05255122	GCF_002022045.1	GCF_002022045.1	WP_009084428.1	25.342	438	101.624	291	16	6	427	2	419	3.07e-21	92					0													0
Elizabethkingia anophelis	strain: JUNP353	1117645	ASM981021v1	Elizabethkingia anophelis	strain: JUNP353	1117645	ASM981021v1	GCF_009810215.1	RefSeq	NCBI Prokaryotic Genome Annotation Pipeline (PGAP)	Complete Genome	4316163	4316163	2019-12-21	4072	PRJDB9120	SAMD00195183	GCF_009810215.1	GCF_009810215.1	WP_009084428.1	25.342	438	101.624	291	16	6	427	2	419	3.2e-21	92					0													0
Elizabethkingia anophelis	strain: SEA01	1117645	ASM1683862v1	Elizabethkingia anophelis	strain: SEA01	1117645	ASM1683862v1	GCF_016838625.1	RefSeq	NCBI Prokaryotic Genome Annotation Pipeline (PGAP)	Complete Genome	3957392	3957392	2021-02-09	3629	PRJNA698406	SAMN17717915	GCF_016838625.1	GCF_016838625.1	WP_009084428.1	25.342	438	101.624	291	16	6	427	2	419	2.94e-21	92					0													0
Elizabethkingia anophelis	strain: SUE	1117645	ASM1470224v1	Elizabethkingia anophelis	strain: SUE	1117645	ASM1470224v1	GCF_014702245.1	RefSeq	NCBI Prokaryotic Genome Annotation Pipeline (PGAP)	Complete Genome	4201198	4201198	2020-09-22	3905	PRJNA507867	SAMN08166467	GCF_014702245.1	GCF_014702245.1	WP_154493102.1	24.612	451	104.64	278	15	6	427	2	419	2.12e-21	92.4					0													0
Elizabethkingia anophelis Ag1	strain: Ag1	1117646	ASM24009v3	Elizabethkingia anophelis Ag1	strain: Ag1	1117646	ASM24009v3	GCF_000240095.2	RefSeq	NCBI Prokaryotic Genome Annotation Pipeline (PGAP)	Complete Genome	4093812	4093812	2017-09-18	3806	PRJNA77829	SAMN02470679	GCF_000240095.2	GCF_000240095.2	WP_009084428.1	25.342	438	101.624	291	16	6	427	2	419	3.04e-21	92					0													0
Elizabethkingia anophelis FMS-007	strain: FMS-007	1352940	ASM101167v1	Elizabethkingia anophelis FMS-007	strain: FMS-007	1352940	ASM101167v1	GCF_001011675.1	RefSeq	NCBI Prokaryotic Genome Annotation Pipeline (PGAP)	Complete Genome	3938967	3938967	2015-05-21	3616	PRJNA210135	SAMN03704061	GCF_001011675.1	GCF_001011675.1	WP_009084428.1	25.342	438	101.624	291	16	6	427	2	419	2.93e-21	92					0													0
Elizabethkingia anophelis NUHP1	strain: NUHP1	1338011	ASM49593v2	Elizabethkingia anophelis NUHP1	strain: NUHP1	1338011	ASM49593v2	GCF_000495935.2	RefSeq	NCBI Prokaryotic Genome Annotation Pipeline (PGAP)	Complete Genome	4369828	4369828	2014-08-27	4063	PRJNA205476	SAMN02470988	GCF_000495935.2	GCF_000495935.2	WP_009084428.1	25.342	438	101.624	291	16	6	427	2	419	3.25e-21	92					0													0
Elizabethkingia anophelis R26	strain: R26	1246994	ASM202366v2	Elizabethkingia anophelis R26	strain: R26	1246994	ASM202366v2	GCF_002023665.2	RefSeq	NCBI Prokaryotic Genome Annotation Pipeline (PGAP)	Complete Genome	4058311	4058311	2017-09-18	3763	PRJNA301708	SAMN02470677	GCF_002023665.2	GCF_002023665.2	WP_009084428.1	25.342	438	101.624	291	16	6	427	2	419	3.01e-21	92					0													0
Elizabethkingia bruuniana	strain: ATCC 33958	1756149	ASM792314v1	Elizabethkingia bruuniana	strain: ATCC 33958	1756149	ASM792314v1	GCF_007923145.1	RefSeq	GCF_007923145.1-RS_2024_08_12	Complete Genome	4651278	4651278	2019-08-09	4939	PRJNA517933	SAMN10847884	GCF_007923145.1	GCF_007923145.1	WP_034867425.1	24.771	436	101.16	296	15	6	427	2	419	1.84e-22	95.5					0													0
Elizabethkingia bruuniana	strain: FDAARGOS_1031	1756149	ASM1659983v1	Elizabethkingia bruuniana	strain: FDAARGOS_1031	1756149	ASM1659983v1	GCF_016599835.1	RefSeq	NCBI Prokaryotic Genome Annotation Pipeline (PGAP)	Complete Genome	4632013	4632013	2021-01-11	4359	PRJNA231221	SAMN16357200	GCF_016599835.1	GCF_016599835.1	WP_034867425.1	24.771	436	101.16	296	15	6	427	2	419	2.34e-22	95.5					0													0
Elizabethkingia bruuniana	strain: G0146	1756149	ASM202480v1	Elizabethkingia bruuniana	strain: G0146	1756149	ASM202480v1	GCF_002024805.1	RefSeq	NCBI Prokaryotic Genome Annotation Pipeline (PGAP)	Complete Genome	4433522	4433522	2017-03-10	4163	PRJNA326741	SAMN05277827	GCF_002024805.1	GCF_002024805.1	WP_034867425.1	24.771	436	101.16	296	15	6	427	2	419	2.25e-22	95.5					0													0
Elizabethkingia meningoseptica	strain: 2022CK-00380	238	ASM2412377v2	Elizabethkingia meningoseptica	strain: 2022CK-00380	238	ASM2412377v2	GCF_024123775.1	RefSeq	NCBI Prokaryotic Genome Annotation Pipeline (PGAP)	Complete Genome	4076155	4076155	2023-01-17	3711	PRJNA812595	SAMN29473046	GCF_024123775.1	GCF_024123775.1	WP_016198778.1	24.886	438	101.624	284	16	11	427	6	419	4.19e-22	94.7	GCF_024123775.1	WP_016170031.1	25.63	238	55.2204	122	12	211	421	201	410	0.016	33.9					0
Elizabethkingia meningoseptica	strain: EM1	238	ASM3654232v1	Elizabethkingia meningoseptica	strain: EM1	238	ASM3654232v1	GCF_036542325.1	RefSeq	NCBI Prokaryotic Genome Annotation Pipeline (PGAP)	Complete Genome	3874794	3874794	2024-02-11	3495	PRJNA1071827	SAMN39714429	GCF_036542325.1	GCF_036542325.1	WP_016198778.1	24.886	438	101.624	284	16	11	427	6	419	3.96e-22	94.7	GCF_036542325.1	WP_016170031.1	25.63	238	55.2204	122	12	211	421	201	410	0.015	33.9					0
Elizabethkingia meningoseptica	strain: F2	238	ASM1161212v1	Elizabethkingia meningoseptica	strain: F2	238	ASM1161212v1	GCF_011612125.1	RefSeq	NCBI Prokaryotic Genome Annotation Pipeline (PGAP)	Complete Genome	3874794	3874794	2020-03-23	3493	PRJNA610524	SAMN14310234	GCF_011612125.1	GCF_011612125.1	WP_016198778.1	24.886	438	101.624	284	16	11	427	6	419	3.96e-22	94.7	GCF_011612125.1	WP_016170031.1	25.63	238	55.2204	122	12	211	421	201	410	0.015	33.9					0
Elizabethkingia meningoseptica	strain: G4076	238	ASM202210v1	Elizabethkingia meningoseptica	strain: G4076	238	ASM202210v1	GCF_002022105.1	RefSeq	NCBI Prokaryotic Genome Annotation Pipeline (PGAP)	Complete Genome	3873125	3873125	2017-03-06	3496	PRJNA326741	SAMN05281841	GCF_002022105.1	GCF_002022105.1	WP_016198778.1	24.886	438	101.624	284	16	11	427	6	419	3.96e-22	94.7	GCF_002022105.1	WP_016170031.1	25.63	238	55.2204	122	12	211	421	201	410	0.015	33.9					0
Elizabethkingia meningoseptica	strain: G4120	238	ASM202214v1	Elizabethkingia meningoseptica	strain: G4120	238	ASM202214v1	GCF_002022145.1	RefSeq	NCBI Prokaryotic Genome Annotation Pipeline (PGAP)	Complete Genome	4004759	4004759	2017-03-06	3646	PRJNA326741	SAMN05281842	GCF_002022145.1	GCF_002022145.1	WP_016198778.1	24.886	438	101.624	284	16	11	427	6	419	4.11e-22	94.7	GCF_002022145.1	WP_016170031.1	25.63	238	55.2204	122	12	211	421	201	410	0.016	33.9					0
Elizabethkingia meningoseptica	strain: KC1913	238	ASM288727v1	Elizabethkingia meningoseptica	strain: KC1913	238	ASM288727v1	GCF_002887275.1	RefSeq	NCBI Prokaryotic Genome Annotation Pipeline (PGAP)	Complete Genome	3873114	3873114	2017-03-09	3494	PRJNA326741	SAMN04254555	GCF_002887275.1	GCF_002887275.1	WP_016198778.1	24.886	438	101.624	284	16	11	427	6	419	3.96e-22	94.7	GCF_002887275.1	WP_016170031.1	25.63	238	55.2204	122	12	211	421	201	410	0.015	33.9					0
Elizabethkingia meningoseptica	strain: NCTC10016	238	42685_B01	Elizabethkingia meningoseptica	strain: NCTC10016	238	42685_B01	GCF_900475375.1	RefSeq	NCBI Prokaryotic Genome Annotation Pipeline (PGAP)	Complete Genome	3874791	3874791	2018-06-17	3493	PRJEB6403	SAMEA3643315	GCF_900475375.1	GCF_900475375.1	WP_016198778.1	24.886	438	101.624	284	16	11	427	6	419	3.96e-22	94.7	GCF_900475375.1	WP_016170031.1	25.63	238	55.2204	122	12	211	421	201	410	0.015	33.9					0
Elizabethkingia miricola	strain: 2023CK-01286	172045	ASM3450916v1	Elizabethkingia miricola	strain: 2023CK-01286	172045	ASM3450916v1	GCF_034509165.1	RefSeq	NCBI Prokaryotic Genome Annotation Pipeline (PGAP)	Complete Genome	4358187	4358187	2023-12-21	4016	PRJNA812595	SAMN37752282	GCF_034509165.1	GCF_034509165.1	WP_059155663.1	24.053	449	104.176	283	14	6	427	2	419	5.5e-22	94.4					0													0
Elizabethkingia miricola	strain: FL160902	172045	ASM993809v1	Elizabethkingia miricola	strain: FL160902	172045	ASM993809v1	GCF_009938095.1	RefSeq	NCBI Prokaryotic Genome Annotation Pipeline (PGAP)	Complete Genome	4249586	4249586	2020-01-28	3928	PRJNA543551	SAMN07139315	GCF_009938095.1	GCF_009938095.1	WP_078794819.1	23.831	449	104.176	284	14	6	427	2	419	1.74e-21	92.8					0													0
Elizabethkingia miricola	strain: MEYL_1	172045	ASM2987333v1	Elizabethkingia miricola	strain: MEYL_1	172045	ASM2987333v1	GCF_029873335.1	RefSeq	GCF_029873335.1-RS_2024_08_26	Complete Genome	4244132	4244132	2023-04-26	3943	PRJNA891778	SAMN31358077	GCF_029873335.1	GCF_029873335.1	WP_078794819.1	23.831	449	104.176	284	14	6	427	2	419	1.74e-21	92.8					0													0
Elizabethkingia miricola	strain: Mir-N11	172045	ASM2143190v1	Elizabethkingia miricola	strain: Mir-N11	172045	ASM2143190v1	GCF_021431905.1	RefSeq	NCBI Prokaryotic Genome Annotation Pipeline (PGAP)	Complete Genome	4311841	4311841	2022-01-11	4013	PRJNA792898	SAMN24471064	GCF_021431905.1	GCF_021431905.1	WP_078794819.1	23.831	449	104.176	284	14	6	427	2	419	1.77e-21	92.8					0													0
Elizabethkingia miricola	strain: NW-2-4	172045	ASM2927748v1	Elizabethkingia miricola	strain: NW-2-4	172045	ASM2927748v1	GCF_029277485.1	RefSeq	GCF_029277485.1-RS_2024_08_26	Complete Genome	4244408	4244408	2023-03-20	3952	PRJNA941154	SAMN33591060	GCF_029277485.1	GCF_029277485.1	WP_078794819.1	23.831	449	104.176	284	14	6	427	2	419	1.73e-21	92.8					0													0
Elizabethkingia sp. 2-6	strain: 2-6	2575699	ASM523411v1	Elizabethkingia sp. 2-6	strain: 2-6	2575699	ASM523411v1	GCF_005234115.1	RefSeq	GCF_005234115.1-RS_2024_08_14	Complete Genome	4394713	4394713	2019-05-08	4080	PRJNA540378	SAMN11533985	GCF_005234115.1	GCF_005234115.1	WP_059155663.1	24.053	449	104.176	283	14	6	427	2	419	5.57e-22	94.4					0													0
Elizabethkingia sp. JS20170427COW	strain: JS20170427COW	2583851	ASM608881v1	Elizabethkingia sp. JS20170427COW	strain: JS20170427COW	2583851	ASM608881v1	GCF_006088815.1	RefSeq	GCF_006088815.1-RS_2024_08_14	Complete Genome	2691279	2691279	2019-06-06	2454	PRJNA544601	SAMN11616642	GCF_006088815.1	GCF_006088815.1	WP_138983001.1	25.635	433	100.464	287	16	11	427	6	419	1.84e-23	98.2	GCF_006088815.1	WP_185144797.1	34.884	43	9.9768	26	1	127	167	182	224	0.035	32					0
Elizabethkingia sp. M8	strain: M8	2796140	ASM1659855v1	Elizabethkingia sp. M8	strain: M8	2796140	ASM1659855v1	GCF_016598555.1	RefSeq	GCF_016598555.1-RS_2024_08_16	Complete Genome	4123895	4123895	2021-01-10	3867	PRJNA684987	SAMN17073646	GCF_016598555.1	GCF_016598555.1	WP_200402877.1	24.541	436	101.16	297	15	6	427	2	419	4.54e-21	91.7					0													0
Elizabethkingia ursingii	strain: G4123	1756150	ASM202212v1	Elizabethkingia ursingii	strain: G4123	1756150	ASM202212v1	GCF_002022125.1	RefSeq	NCBI Prokaryotic Genome Annotation Pipeline (PGAP)	Complete Genome	4216720	4216720	2017-03-06	3883	PRJNA326741	SAMN05281858	GCF_002022125.1	GCF_002022125.1	WP_059325383.1	24.835	455	105.568	272	16	6	427	2	419	1.74e-20	89.7					0													0
Empedobacter brevis	strain: BCLYD2	247	ASM983447v1	Empedobacter brevis	strain: BCLYD2	247	ASM983447v1	GCF_009834475.1	RefSeq	NCBI Prokaryotic Genome Annotation Pipeline (PGAP)	Complete Genome	3794924	3794924	2020-01-08	3660	PRJNA302201	SAMN04270324	GCF_009834475.1	GCF_009834475.1	WP_081623214.1	27.252	444	103.016	290	15	4	431	1	427	1.51e-35	132	GCF_009834475.1	WP_150431408.1	25.287	174	40.3712	107	6	265	423	245	410	0.000427	38.9					0
Empedobacter brevis	strain: SE1-3	247	ASM870515v1	Empedobacter brevis	strain: SE1-3	247	ASM870515v1	GCF_008705155.1	RefSeq	GCF_008705155.1-RS_2024_03_29	Complete Genome	3591742	3636346	2019-09-24	3465	PRJNA563978	SAMN12697340	GCF_008705155.1	GCF_008705155.1	WP_081623214.1	27.252	444	103.016	290	15	4	431	1	427	1.45e-35	132	GCF_008705155.1	WP_150431408.1	25.287	174	40.3712	107	6	265	423	245	410	0.000408	38.9					0
Empedobacter falsenii	strain: 1681-1	343874	ASM1348820v1	Empedobacter falsenii	strain: 1681-1	343874	ASM1348820v1	GCF_013488205.1	RefSeq	NCBI Prokaryotic Genome Annotation Pipeline (PGAP)	Complete Genome	3739606	3759256	2020-07-23	3516	PRJNA547874	SAMN11980259	GCF_013488205.1	GCF_013488205.1	WP_221627921.1	27.765	443	102.784	287	15	5	431	2	427	1.81e-37	138	GCF_013488205.1	WP_180905679.1	24.806	129	29.9304	81	4	265	381	245	369	0.02	33.5	GCF_013488205.1	WP_180905064.1	24.096	83	19.2575
Empedobacter falsenii	strain: YWS9-3_T	343874	ASM3016849v1	Empedobacter falsenii	strain: YWS9-3_T	343874	ASM3016849v1	GCF_030168495.1	RefSeq	GCF_030168495.1-RS_2024_06_05	Complete Genome	2971522	2988039	2023-06-05	2852	PRJNA884275	SAMN31016811	GCF_030168495.1	GCF_030168495.1	WP_284583054.1	27.703	444	103.016	288	15	4	431	1	427	2.33e-37	137	GCF_030168495.1	WP_284583050.1	25.862	174	40.3712	106	7	265	423	245	410	0.002	36.6					0
Empedobacter stercoris	strain: ES183	1628248	ASM1462165v1	Empedobacter stercoris	strain: ES183	1628248	ASM1462165v1	GCF_014621655.1	RefSeq	NCBI Prokaryotic Genome Annotation Pipeline (PGAP)	Complete Genome	2821396	2839791	2020-09-17	2727	PRJNA632466	SAMN14910119	GCF_014621655.1	GCF_014621655.1	WP_221411987.1	27.703	444	103.016	288	15	4	431	1	427	1.57e-37	137	GCF_014621655.1	WP_171623471.1	25.862	174	40.3712	106	7	265	423	245	410	0.002	36.6					0
Empedobacter stercoris	strain: SCVM0123	1628248	ASM2524476v1	Empedobacter stercoris	strain: SCVM0123	1628248	ASM2524476v1	GCF_025244765.1	RefSeq	NCBI Prokaryotic Genome Annotation Pipeline (PGAP)	Complete Genome	3027153	3073662	2022-09-17	2932	PRJNA875228	SAMN30623800	GCF_025244765.1	GCF_025244765.1	WP_221411987.1	27.703	444	103.016	288	15	4	431	1	427	1.7e-37	137	GCF_025244765.1	WP_260541736.1	25.862	174	40.3712	106	7	265	423	245	410	0.002	36.6
Emticicia oligotrophica DSM 17448	strain: DSM 17448	929562	ASM26319v1	Emticicia oligotrophica DSM 17448	strain: DSM 17448	929562	ASM26319v1	GCF_000263195.1	RefSeq	GCF_000263195.1-RS_2024_09_16	Complete Genome	4798158	5220361	2012-05-17	4339	PRJNA60431	SAMN02232019	GCF_000263195.1	GCF_000263195.1	WP_015030511.1	26.128	421	97.6798	274	14	27	431	32	431	1.96e-26	107					0													0
Emticicia sp. 21SJ11W-3	strain: 21SJ11W-3	2916755	ASM2413871v1	Emticicia sp. 21SJ11W-3	strain: 21SJ11W-3	2916755	ASM2413871v1	GCF_024138715.1	RefSeq	NCBI Prokaryotic Genome Annotation Pipeline (PGAP)	Complete Genome	5177490	5177490	2022-07-05	4370	PRJNA804261	SAMN25721088	GCF_024138715.1	GCF_024138715.1	WP_253533478.1	26.241	423	98.1439	272	16	27	431	33	433	2.98e-26	107					0													0
Epilithonimonas vandammei	strain: F5649	2487072	ASM386052v1	Epilithonimonas vandammei	strain: F5649	2487072	ASM386052v1	GCF_003860525.1	RefSeq	NCBI Prokaryotic Genome Annotation Pipeline (PGAP)	Complete Genome	3276391	3276391	2018-12-04	3052	PRJNA498692	SAMN10343180	GCF_003860525.1	GCF_003860525.1	WP_089767542.1	24.645	422	97.9118	287	11	22	428	18	423	1.21e-27	110					0													0
Epilithonimonas vandammei	strain: H6466	2487072	ASM386060v1	Epilithonimonas vandammei	strain: H6466	2487072	ASM386060v1	GCF_003860605.1	RefSeq	NCBI Prokaryotic Genome Annotation Pipeline (PGAP)	Complete Genome	3367586	3367586	2018-12-04	3237	PRJNA498692	SAMN10343195	GCF_003860605.1	GCF_003860605.1	WP_124985898.1	24.645	422	97.9118	287	11	22	428	18	423	1.35e-27	110					0													0
Epilithonimonas zeae	strain: ZM18	1416779	ASM2327836v1	Epilithonimonas zeae	strain: ZM18	1416779	ASM2327836v1	GCF_023278365.1	RefSeq	NCBI Prokaryotic Genome Annotation Pipeline (PGAP)	Complete Genome	3939633	3939633	2022-05-09	3606	PRJNA730364	SAMN19229630	GCF_023278365.1	GCF_023278365.1	WP_248878196.1	23.877	423	98.1439	289	10	22	428	18	423	1.14e-25	105	GCF_023278365.1	WP_248874609.1	24.009	429	99.536	293	11	8	430	7	408	8.42e-24	99.4					0
Euzebyella marina	strain: RN62	1761453	ASM368748v1	Euzebyella marina	strain: RN62	1761453	ASM368748v1	GCF_003687485.1	RefSeq	NCBI Prokaryotic Genome Annotation Pipeline (PGAP)	Complete Genome	4707469	4707469	2018-10-24	4052	PRJNA487991	SAMN09915277	GCF_003687485.1	GCF_003687485.1	WP_121850163.1	26.984	441	102.32	285	12	8	430	5	426	1.22e-41	149	GCF_003687485.1	WP_121847568.1	26.682	431	100	279	10	11	430	8	412	2.55e-35	132					0
Faecalibacter bovis	strain: ZY171143	2898187	ASM1794830v1	Faecalibacter bovis	strain: ZY171143	2898187	ASM1794830v1	GCF_017948305.1	RefSeq	NCBI Prokaryotic Genome Annotation Pipeline (PGAP)	Complete Genome	2835235	2835235	2021-04-14	2716	PRJNA720210	SAMN18642564	GCF_017948305.1	GCF_017948305.1	WP_230477283.1	26.862	443	102.784	293	14	4	431	1	427	7.26e-37	136	GCF_017948305.1	WP_230476495.1	23.926	163	37.819	103	6	215	363	414	569	0.002	36.2					0
Faecalibacter sp. LW9	strain: LW9	3103144	ASM3466129v1	Faecalibacter sp. LW9	strain: LW9	3103144	ASM3466129v1	GCF_034661295.1	RefSeq	NCBI Prokaryotic Genome Annotation Pipeline (PGAP)	Complete Genome	3172297	3172297	2023-12-26	3044	PRJNA1048057	SAMN38604267	GCF_034661295.1	GCF_034661295.1	WP_322971305.1	24.434	442	102.552	305	13	4	431	1	427	3.55e-29	114	GCF_034661295.1	WP_322970613.1	23.78	164	38.051	102	7	215	363	414	569	0.042	32.3					0
Ferruginibacter albus	strain: KIS38-8	2875540	ASM2004228v1	Ferruginibacter albus	strain: KIS38-8	2875540	ASM2004228v1	GCF_020042285.1	RefSeq	NCBI Prokaryotic Genome Annotation Pipeline (PGAP)	Complete Genome	3760165	3760165	2021-09-20	3204	PRJNA761800	SAMN21364210	GCF_020042285.1	GCF_020042285.1	WP_224016833.1	27.912	455	105.568	271	16	12	431	8	440	6.48e-33	125	GCF_020042285.1	WP_224019072.1	23.982	442	102.552	298	11	4	430	5	423	2.25e-25	104					0
Ferruginibacter lapsinanis	strain: KACC 15035	563172	ASM2078331v1	Ferruginibacter lapsinanis	strain: KACC 15035	563172	ASM2078331v1	GCF_020783315.1	RefSeq	NCBI Prokaryotic Genome Annotation Pipeline (PGAP)	Complete Genome	3455339	3455339	2021-11-07	2910	PRJNA775833	SAMN22629873	GCF_020783315.1	GCF_020783315.1	WP_229761887.1	27.191	445	103.248	285	10	9	431	5	432	7.85e-38	139					0													0
Filimonas lacunae	strain: NBRC 104114	477680	F. lacunae YT21-2	Filimonas lacunae	strain: NBRC 104114	477680	F. lacunae YT21-2	GCF_002355595.1	RefSeq	NCBI Prokaryotic Genome Annotation Pipeline (PGAP)	Complete Genome	7814405	7814405	2016-05-23	6192	PRJDB4450	SAMD00045010	GCF_002355595.1	GCF_002355595.1	WP_076376822.1	26.651	439	101.856	273	13	11	429	8	417	3.04e-34	130					0													0
Flagellimonas lutaonensis	strain: CC-HSB-11	516051	ASM96386v1	Flagellimonas lutaonensis	strain: CC-HSB-11	516051	ASM96386v1	GCF_000963865.1	RefSeq	NCBI Prokaryotic Genome Annotation Pipeline (PGAP)	Complete Genome	3274259	3274259	2015-03-27	3030	PRJNA276921	SAMN03382536	GCF_000963865.1	GCF_000963865.1	WP_045801375.1	28.182	440	102.088	284	12	5	430	3	424	7.42e-43	152					0													0
Flagellimonas marinaquae	strain: IFOP_LL357	254955	ASM3632266v1	Flagellimonas marinaquae	strain: IFOP_LL357	254955	ASM3632266v1	GCF_036322665.1	RefSeq	GCF_036322665.1-RS_2024_04_02	Complete Genome	3591789	3591789	2023-08-22	3197	PRJDB13437	SAMD00492496	GCF_036322665.1	GCF_036322665.1	WP_338196636.1	29.508	427	99.0719	276	9	8	430	11	416	9.55e-46	160	GCF_036322665.1	WP_293298983.1	27.064	436	101.16	290	10	5	430	3	420	2.03e-44	157	GCF_036322665.1	WP_224835080.1	31.25	64	14.8492
Flagellimonas marinaquae	strain: SCSIO W0262	254955	ASM2371646v1	Flagellimonas marinaquae	strain: SCSIO W0262	254955	ASM2371646v1	GCF_023716465.1	RefSeq	NCBI Prokaryotic Genome Annotation Pipeline (PGAP)	Complete Genome	3728407	3776802	2022-06-14	3391	PRJNA668462	SAMN25948939	GCF_023716465.1	GCF_023716465.1	WP_252080573.1	29.929	421	97.6798	268	10	16	430	1	400	2.67e-45	159	GCF_023716465.1	WP_252080684.1	27.064	436	101.16	290	10	5	430	3	420	3.71e-44	156	GCF_023716465.1	WP_224835080.1	31.25	64	14.8492
Flagellimonas maritima	strain: HME9304	1383885	ASM326942v1	Flagellimonas maritima	strain: HME9304	1383885	ASM326942v1	GCF_003269425.1	RefSeq	NCBI Prokaryotic Genome Annotation Pipeline (PGAP)	Complete Genome	3772469	3772469	2018-06-28	3347	PRJNA449135	SAMN09428147	GCF_003269425.1	GCF_003269425.1	WP_112377526.1	26.923	442	102.552	281	13	5	430	3	418	4.94e-45	158	GCF_003269425.1	WP_123877371.1	25.527	427	99.0719	293	10	10	431	13	419	2.18e-32	124					0
Flagellimonas oceani	strain: 501str8	2698672	ASM1106828v1	Flagellimonas oceani	strain: 501str8	2698672	ASM1106828v1	GCF_011068285.1	RefSeq	NCBI Prokaryotic Genome Annotation Pipeline (PGAP)	Complete Genome	4610330	4610330	2020-03-09	4204	PRJNA601280	SAMN13864727	GCF_011068285.1	GCF_011068285.1	WP_166249292.1	27.955	440	102.088	278	13	5	430	3	417	8.33e-44	155					0													0
Flagellimonas sp. CMM7	strain: CMM7	2654676	ASM2139019v1	Flagellimonas sp. CMM7	strain: CMM7	2654676	ASM2139019v1	GCF_021390195.1	RefSeq	GCF_021390195.1-RS_2024_08_18	Complete Genome	4421981	4421981	2022-01-08	4004	PRJNA789932	SAMN24175386	GCF_021390195.1	GCF_021390195.1	WP_163420048.1	27.674	430	99.768	259	13	22	430	19	417	1.82e-43	154					0													0
Flagellimonas sp. HMM57	strain: HMM57	2905121	ASM2139017v1	Flagellimonas sp. HMM57	strain: HMM57	2905121	ASM2139017v1	GCF_021390175.1	RefSeq	GCF_021390175.1-RS_2024_08_18	Complete Genome	4159450	4159450	2022-01-08	3697	PRJNA789934	SAMN24175396	GCF_021390175.1	GCF_021390175.1	WP_233759118.1	27.384	409	94.8956	272	8	26	430	28	415	8.21e-39	141	GCF_021390175.1	WP_370637387.1	27.062	388	90.0232	235	12	66	430	3	365	8.39e-35	129					0
Flammeovirga kamogawensis	strain: YS10	373891	ASM1873606v1	Flammeovirga kamogawensis	strain: YS10	373891	ASM1873606v1	GCF_018736065.1	RefSeq	NCBI Prokaryotic Genome Annotation Pipeline (PGAP)	Complete Genome	4667875	6968008	2021-06-07	5390	PRJNA722167	SAMN19416142	GCF_018736065.1	GCF_018736065.1	WP_144074174.1	27.088	443	102.784	293	15	6	430	7	437	6.07e-28	112	GCF_018736065.1	WP_144073812.1	34.483	58	13.4571	37	1	244	301	235	291	0.004	36.6					0
Flammeovirga pectinis	strain: L12M1	2494373	ASM397067v1	Flammeovirga pectinis	strain: L12M1	2494373	ASM397067v1	GCF_003970675.1	RefSeq	NCBI Prokaryotic Genome Annotation Pipeline (PGAP)	Complete Genome	5207776	6680108	2018-12-25	5201	PRJNA508283	SAMN10518956	GCF_003970675.1	GCF_003970675.1	WP_126615543.1	26.862	443	102.784	294	15	6	430	7	437	6.58e-28	112	GCF_003970675.1	WP_126616398.1	28.571	126	29.2343	65	7	244	360	235	344	0.016	34.7					0
Flammeovirga sp. MY04	strain: MY04	1191459	ASM168219v2	Flammeovirga sp. MY04	strain: MY04	1191459	ASM168219v2	GCF_001682195.2	RefSeq	NCBI Prokaryotic Genome Annotation Pipeline (PGAP)	Complete Genome	5056210	7327614	2020-04-22	5617	PRJNA167040	SAMN03799769	GCF_001682195.2	GCF_001682195.2	WP_066210039.1	27.056	462	107.193	262	17	6	430	7	430	3.39e-30	119	GCF_001682195.2	WP_066210680.1	50	44	10.2088	18	2	260	301	250	291	0.000636	39.3					0
Flammeovirga yaeyamensis	strain: NBRC:100898	367791	ASM1873604v1	Flammeovirga yaeyamensis	strain: NBRC:100898	367791	ASM1873604v1	GCF_018736045.1	RefSeq	NCBI Prokaryotic Genome Annotation Pipeline (PGAP)	Complete Genome	5191010	7433553	2021-06-07	5691	PRJNA733584	SAMN19416144	GCF_018736045.1	GCF_018736045.1	WP_066210039.1	27.056	462	107.193	262	17	6	430	7	430	3.45e-30	119	GCF_018736045.1	WP_169664762.1	50	44	10.2088	18	2	260	301	250	291	0.000626	39.3					0
Flavihumibacter fluvii	strain: IMCC34837	2838157	ASM1859567v2	Flavihumibacter fluvii	strain: IMCC34837	2838157	ASM1859567v2	GCF_018595675.2	RefSeq	GCF_018595675.2-RS_2024_07_01	Complete Genome	5001887	5001887	2022-02-23	4355	PRJNA731605	SAMN19291393	GCF_018595675.2	GCF_018595675.2	WP_214459044.1	26.882	465	107.889	283	17	5	431	8	453	1.07e-36	137	GCF_018595675.2	WP_214457972.1	24.011	379	87.935	267	7	5	382	3	361	1.18e-19	87.4					0
Flavihumibacter rivuli	strain: IMCC34838	2838156	ASM1859568v2	Flavihumibacter rivuli	strain: IMCC34838	2838156	ASM1859568v2	GCF_018595685.2	RefSeq	GCF_018595685.2-RS_2024_08_13	Complete Genome	4297234	4297234	2022-02-23	3642	PRJNA731606	SAMN19291394	GCF_018595685.2	GCF_018595685.2	WP_214448927.1	27.542	472	109.513	271	16	5	431	8	453	1.23e-37	139					0													0
Flaviramulus sp. BrNp1-15	strain: BrNp1-15	2916754	ASM2225969v1	Flaviramulus sp. BrNp1-15	strain: BrNp1-15	2916754	ASM2225969v1	GCF_022259695.1	RefSeq	GCF_022259695.1-RS_2024_08_17	Complete Genome	3580797	3580797	2022-02-16	3184	PRJNA804120	SAMN25703670	GCF_022259695.1	GCF_022259695.1	WP_238674459.1	27.617	449	104.176	284	13	8	429	2	436	5.55e-40	145					0													0
Flavisolibacter ginsenosidimutans	strain: Gsoil 636	661481	ASM797080v1	Flavisolibacter ginsenosidimutans	strain: Gsoil 636	661481	ASM797080v1	GCF_007970805.1	RefSeq	NCBI Prokaryotic Genome Annotation Pipeline (PGAP)	Complete Genome	5079621	5079621	2019-08-12	4369	PRJNA558431	SAMN12478317	GCF_007970805.1	GCF_007970805.1	WP_146789542.1	26.998	463	107.425	274	16	10	431	18	457	4.55e-32	124					0													0
Flavisolibacter tropicus	strain: LCS9	1492898	ASM164464v1	Flavisolibacter tropicus	strain: LCS9	1492898	ASM164464v1	GCF_001644645.1	RefSeq	NCBI Prokaryotic Genome Annotation Pipeline (PGAP)	Complete Genome	5940863	5940863	2016-05-16	4973	PRJNA272876	SAMN03287577	GCF_001644645.1	GCF_001644645.1	WP_066406128.1	29.545	440	102.088	255	15	27	429	22	443	1.49e-38	142					0													0
Flavivirga abyssicola	strain: MEBiC07777	3063533	ASM3054077v2	Flavivirga abyssicola	strain: MEBiC07777	3063533	ASM3054077v2	GCF_030540775.2	RefSeq	NCBI Prokaryotic Genome Annotation Pipeline (PGAP)	Complete Genome	4684200	4684200	2024-02-02	3920	PRJNA996352	SAMN36549765	GCF_030540775.2	GCF_030540775.2	WP_303316996.1	27.111	450	104.408	284	12	8	429	2	435	5.82e-38	140					0													0
Flavivirga eckloniae	strain: ECD14	1803846	ASM288604v1	Flavivirga eckloniae	strain: ECD14	1803846	ASM288604v1	GCF_002886045.1	RefSeq	NCBI Prokaryotic Genome Annotation Pipeline (PGAP)	Complete Genome	5665358	5665358	2018-01-17	4616	PRJNA428941	SAMN08325534	GCF_002886045.1	GCF_002886045.1	WP_102755246.1	28.859	447	103.712	275	14	8	429	2	430	1.37e-38	141					0													0
Flavobacterium acetivorans	strain: F-29	2893883	ASM2091188v1	Flavobacterium acetivorans	strain: F-29	2893883	ASM2091188v1	GCF_020911885.1	RefSeq	GCF_020911885.1-RS_2024_05_19	Complete Genome	3562455	3562455	2021-11-22	3085	PRJNA779055	SAMN23009787	GCF_020911885.1	GCF_020911885.1	WP_230063302.1	28.037	428	99.3039	273	13	10	431	10	408	3.03e-39	142					0													0
Flavobacterium aestivum	isolate: IMCC34774	3003257	ASM2687017v2	Flavobacterium aestivum	isolate: IMCC34774	3003257	ASM2687017v2	GCF_026870175.2	RefSeq	GCF_026870175.2-RS_2024_06_10	Complete Genome	4580707	4580707	2023-04-07	3939	PRJNA909021	SAMN32064674	GCF_026870175.2	GCF_026870175.2	WP_268847998.1	26.157	432	100.232	290	13	8	430	5	416	1.13e-32	125					0													0
Flavobacterium agricola	strain: CC-SYL302	2870839	ASM2591972v1	Flavobacterium agricola	strain: CC-SYL302	2870839	ASM2591972v1	GCF_025919725.1	RefSeq	NCBI Prokaryotic Genome Annotation Pipeline (PGAP)	Complete Genome	2711696	2711696	2022-10-31	2690	PRJNA755851	SAMN20845414	GCF_025919725.1	GCF_025919725.1	WP_264433775.1	28.899	436	101.16	275	12	5	429	3	414	2.92e-47	164	GCF_025919725.1	WP_264432806.1	28.226	124	28.7703	72	5	267	388	254	362	0.000619	37.7					0
Flavobacterium album	strain: HYN0059	2175091	ASM309603v1	Flavobacterium album	strain: HYN0059	2175091	ASM309603v1	GCF_003096035.1	RefSeq	GCF_003096035.1-RS_2024_05_03	Complete Genome	3983546	3983546	2018-05-07	3585	PRJNA454190	SAMN08999466	GCF_003096035.1	GCF_003096035.1	WP_108777650.1	25.227	440	102.088	293	14	8	431	5	424	2.98e-28	112					0													0
Flavobacterium alkalisoli	strain: XS-5	2602769	ASM800093v1	Flavobacterium alkalisoli	strain: XS-5	2602769	ASM800093v1	GCF_008000935.1	RefSeq	NCBI Prokaryotic Genome Annotation Pipeline (PGAP)	Complete Genome	3985855	3985855	2019-08-18	3694	PRJNA559457	SAMN12541851	GCF_008000935.1	GCF_008000935.1	WP_147582773.1	24.601	439	101.856	293	12	8	429	5	422	4.28e-34	129	GCF_008000935.1	WP_147581824.1	27.586	116	26.9142	83	1	224	339	206	320	0.000751	38.1					0
Flavobacterium ammonificans	strain: GENT11	1751056	ASM2088597v1	Flavobacterium ammonificans	strain: GENT11	1751056	ASM2088597v1	GCF_020885975.1	RefSeq	GCF_020885975.1-RS_2024_03_28	Complete Genome	2271028	2271028	2021-10-20	2053	PRJDB12412	SAMD00409483	GCF_020885975.1	GCF_020885975.1	WP_229331329.1	28.406	433	100.464	286	14	5	431	3	417	2.78e-37	137					0													0
Flavobacterium ammonificans	strain: SHINM13	1751056	ASM2088611v1	Flavobacterium ammonificans	strain: SHINM13	1751056	ASM2088611v1	GCF_020886115.1	RefSeq	GCF_020886115.1-RS_2024_03_29	Complete Genome	2409408	2409408	2021-10-20	2146	PRJDB12412	SAMD00409485	GCF_020886115.1	GCF_020886115.1	WP_229326852.1	28.406	433	100.464	286	14	5	431	3	417	1.5e-37	137					0													0
Flavobacterium ammoniigenes	strain: GENT5	1751095	ASM2088605v1	Flavobacterium ammoniigenes	strain: GENT5	1751095	ASM2088605v1	GCF_020886055.1	RefSeq	GCF_020886055.1-RS_2024_03_28	Complete Genome	2263087	2263087	2021-10-20	2057	PRJDB12412	SAMD00409484	GCF_020886055.1	GCF_020886055.1	WP_229318248.1	28.506	435	100.928	266	17	10	429	10	414	4.82e-32	122					0													0
Flavobacterium anhuiense	strain: GSE09	459526	ASM170517v1	Flavobacterium anhuiense	strain: GSE09	459526	ASM170517v1	GCF_001705175.1	RefSeq	NCBI Prokaryotic Genome Annotation Pipeline (PGAP)	Complete Genome	5109718	5109718	2016-08-16	4299	PRJNA329021	SAMN05389975	GCF_001705175.1	GCF_001705175.1	WP_008466463.1	26.841	421	97.6798	285	11	13	431	10	409	1.55e-41	149	GCF_001705175.1	WP_066032765.1	24.766	428	99.3039	295	10	8	431	7	411	1.44e-23	99					0
Flavobacterium anhuiense	strain: M168	459526	ASM359056v1	Flavobacterium anhuiense	strain: M168	459526	ASM359056v1	GCF_003590565.1	RefSeq	NCBI Prokaryotic Genome Annotation Pipeline (PGAP)	Complete Genome	5377387	5377387	2018-09-24	4624	PRJNA408221	SAMN07680462	GCF_003590565.1	GCF_003590565.1	WP_008466463.1	26.841	421	97.6798	285	11	13	431	10	409	1.62e-41	149	GCF_003590565.1	WP_119789315.1	25.234	428	99.3039	293	10	8	431	7	411	1.55e-24	102
Flavobacterium anhuiense	strain: T4	459526	ASM2361207v1	Flavobacterium anhuiense	strain: T4	459526	ASM2361207v1	GCF_023612075.1	RefSeq	GCF_023612075.1-RS_2024_06_04	Complete Genome	5070734	5070734	2022-05-31	4433	PRJNA776699	SAMN22814774	GCF_023612075.1	GCF_023612075.1	WP_160780980.1	24.356	427	99.0719	298	9	8	431	7	411	1.82e-23	98.6	GCF_023612075.1	WP_250348809.1	32	175	40.6032	114	4	13	187	10	179	5.44e-23	94	GCF_023612075.1	WP_250348810.1	24.747	198	45.9397
Flavobacterium aquiphilum	strain: IMCC34779	3003261	ASM2711133v2	Flavobacterium aquiphilum	strain: IMCC34779	3003261	ASM2711133v2	GCF_027111335.1	RefSeq	GCF_027111335.1-RS_2024_06_10	Complete Genome	5054800	5054800	2023-04-21	4117	PRJNA909027	SAMN32064709	GCF_027111335.1	GCF_027111335.1	WP_281227721.1	25.42	417	96.7517	285	11	22	431	19	416	1.77e-34	130	GCF_027111335.1	WP_281226842.1	27.146	431	100	282	12	10	431	5	412	3.67e-31	120					0
Flavobacterium arcticum	strain: SM1502	1784713	ASM334492v1	Flavobacterium arcticum	strain: SM1502	1784713	ASM334492v1	GCF_003344925.1	RefSeq	NCBI Prokaryotic Genome Annotation Pipeline (PGAP)	Complete Genome	2970356	2970356	2018-07-30	2691	PRJNA482171	SAMN09699165	GCF_003344925.1	GCF_003344925.1	WP_127960546.1	27.232	448	103.944	263	11	5	429	4	411	6.12e-38	139	GCF_003344925.1	WP_114677124.1	25.995	427	99.0719	290	10	12	429	9	418	6.9e-38	139	GCF_003344925.1	WP_114677926.1	25.18	139	32.2506
Flavobacterium ardleyense	strain: A2-1	2038737	ASM3354707v1	Flavobacterium ardleyense	strain: A2-1	2038737	ASM3354707v1	GCF_033547075.1	RefSeq	NCBI Prokaryotic Genome Annotation Pipeline (PGAP)	Complete Genome	3185123	3185123	2023-11-12	2787	PRJNA1035922	SAMN38104047	GCF_033547075.1	GCF_033547075.1	WP_318641296.1	27.546	432	100.232	283	13	8	431	5	414	4.42e-37	136					0													0
Flavobacterium azooxidireducens	strain: IGB 4-14	1871076	ASM2319577v1	Flavobacterium azooxidireducens	strain: IGB 4-14	1871076	ASM2319577v1	GCF_023195775.1	RefSeq	NCBI Prokaryotic Genome Annotation Pipeline (PGAP)	Complete Genome	3823204	3823204	2022-05-01	3340	PRJNA830661	SAMN27736175	GCF_023195775.1	GCF_023195775.1	WP_248432739.1	27.146	431	100	281	13	12	431	9	417	5.87e-40	144					0													0
Flavobacterium bizetiae	strain: HJ-32-4	2704140	ASM2427189v1	Flavobacterium bizetiae	strain: HJ-32-4	2704140	ASM2427189v1	GCF_024271895.1	RefSeq	GCF_024271895.1-RS_2024_04_21	Complete Genome	5745280	5745280	2022-07-15	4737	PRJNA796153	SAMN24813661	GCF_024271895.1	GCF_024271895.1	WP_263762411.1	25.355	422	97.9118	286	14	13	429	10	407	4.73e-30	117	GCF_024271895.1	WP_263762822.1	25.293	427	99.0719	295	8	8	431	6	411	5.06e-28	112					0
Flavobacterium branchiophilum FL-15	strain: FL-15	1034807	ASM25327v1	Flavobacterium branchiophilum FL-15	strain: FL-15	1034807	ASM25327v1	GCF_000253275.1	RefSeq	GCF_000253275.1-RS_2024_03_28	Complete Genome	3559884	3563292	2011-09-06	3061	PRJNA67123	SAMEA3138411	GCF_000253275.1	GCF_000253275.1	WP_014082804.1	30.734	436	101.16	258	18	5	429	3	405	7.08e-38	139					0													0
Flavobacterium cerinum	strain: C1	2502784	ASM2449608v1	Flavobacterium cerinum	strain: C1	2502784	ASM2449608v1	GCF_024496085.1	RefSeq	GCF_024496085.1-RS_2024_08_27	Complete Genome	4077824	4077824	2022-07-31	3723	PRJNA860819	SAMN29865275	GCF_024496085.1	GCF_024496085.1	WP_256551531.1	29.93	431	100	271	11	14	431	11	423	2.27e-44	157					0													0
Flavobacterium channae	strain: KSM-R2A30	2897181	ASM2117216v1	Flavobacterium channae	strain: KSM-R2A30	2897181	ASM2117216v1	GCF_021172165.1	RefSeq	GCF_021172165.1-RS_2024_09_12	Complete Genome	2808467	2808467	2021-12-13	2615	PRJNA780741	SAMN23176040	GCF_021172165.1	GCF_021172165.1	WP_231835954.1	29.099	433	100.464	279	14	8	431	5	418	1.02e-41	149	GCF_021172165.1	WP_231835311.1	26.446	121	28.0742	77	3	231	339	201	321	0.003	35.8					0
Flavobacterium collinsii	isolate: TRV642, strain: TRV642	1114861	TRV642_V1	Flavobacterium collinsii	isolate: TRV642, strain: TRV642	1114861	TRV642_V1	GCF_946903285.1	RefSeq	NCBI Prokaryotic Genome Annotation Pipeline (PGAP)	Complete Genome	5554530	5554530	2022-09-21	4470	PRJEB56137	SAMEA111366617	GCF_946903285.1	GCF_946903285.1	WP_173967118.1	28.029	421	97.6798	277	13	13	429	10	408	1.93e-39	143	GCF_946903285.1	WP_263362711.1	25.293	427	99.0719	295	7	8	431	6	411	3.43e-30	118					0
Flavobacterium columnare	isolate: Yellow catfish, strain: Pf1	996	ASM167739v1	Flavobacterium columnare	isolate: Yellow catfish, strain: Pf1	996	ASM167739v1	GCF_001677395.1	RefSeq	NCBI Prokaryotic Genome Annotation Pipeline (PGAP)	Complete Genome	3171081	3171081	2016-06-30	2777	PRJNA321617	SAMN05000968	GCF_001677395.1	GCF_001677395.1	WP_065212975.1	25.653	421	97.6798	284	11	13	429	10	405	5.01e-29	114					0													0
Flavobacterium columnare	strain: B185	996	ASM158047v1	Flavobacterium columnare	strain: B185	996	ASM158047v1	GCF_001580475.1	RefSeq	NCBI Prokaryotic Genome Annotation Pipeline (PGAP)	Complete Genome	3261404	3261404	2016-03-07	2922	PRJNA276168	SAMN03382583	GCF_001580475.1	GCF_001580475.1	WP_014164991.1	25.653	421	97.6798	284	11	13	429	10	405	2.14e-29	115					0													0
Flavobacterium columnare	strain: B185R	996	ASM295102v1	Flavobacterium columnare	strain: B185R	996	ASM295102v1	GCF_002951025.1	RefSeq	NCBI Prokaryotic Genome Annotation Pipeline (PGAP)	Complete Genome	3272519	3272519	2018-02-02	3032	PRJNA276168	SAMN04197430	GCF_002951025.1	GCF_002951025.1	WP_014164991.1	25.653	421	97.6798	284	11	13	429	10	405	2.04e-29	115					0
Flavobacterium columnare	strain: F2R58	996	ASM1484453v1	Flavobacterium columnare	strain: F2R58	996	ASM1484453v1	GCF_014844535.1	RefSeq	NCBI Prokaryotic Genome Annotation Pipeline (PGAP)	Complete Genome	3221305	3221305	2020-10-05	2856	PRJNA598450	SAMN15043844	GCF_014844535.1	GCF_014844535.1	WP_014164991.1	25.653	421	97.6798	284	11	13	429	10	405	2.11e-29	115					0													0
Flavobacterium columnare	strain: F2R60	996	ASM1484447v1	Flavobacterium columnare	strain: F2R60	996	ASM1484447v1	GCF_014844475.1	RefSeq	NCBI Prokaryotic Genome Annotation Pipeline (PGAP)	Complete Genome	3221306	3221306	2020-10-05	2858	PRJNA598450	SAMN15043845	GCF_014844475.1	GCF_014844475.1	WP_014164991.1	25.653	421	97.6798	284	11	13	429	10	405	2.11e-29	115					0													0
Flavobacterium columnare	strain: F2R62	996	ASM1484451v1	Flavobacterium columnare	strain: F2R62	996	ASM1484451v1	GCF_014844515.1	RefSeq	NCBI Prokaryotic Genome Annotation Pipeline (PGAP)	Complete Genome	3221290	3221290	2020-10-05	2856	PRJNA598450	SAMN15043846	GCF_014844515.1	GCF_014844515.1	WP_014164991.1	25.653	421	97.6798	284	11	13	429	10	405	2.11e-29	115					0													0
Flavobacterium columnare	strain: F2R64	996	ASM1484449v1	Flavobacterium columnare	strain: F2R64	996	ASM1484449v1	GCF_014844495.1	RefSeq	NCBI Prokaryotic Genome Annotation Pipeline (PGAP)	Complete Genome	3221293	3221293	2020-10-05	2856	PRJNA598450	SAMN15043847	GCF_014844495.1	GCF_014844495.1	WP_014164991.1	25.653	421	97.6798	284	11	13	429	10	405	2.11e-29	115					0													0
Flavobacterium columnare	strain: F2R65	996	ASM1484445v1	Flavobacterium columnare	strain: F2R65	996	ASM1484445v1	GCF_014844455.1	RefSeq	NCBI Prokaryotic Genome Annotation Pipeline (PGAP)	Complete Genome	3221303	3221303	2020-10-05	2856	PRJNA598450	SAMN15043848	GCF_014844455.1	GCF_014844455.1	WP_014164991.1	25.653	421	97.6798	284	11	13	429	10	405	2.11e-29	115					0													0
Flavobacterium columnare	strain: F2R66	996	ASM1484443v1	Flavobacterium columnare	strain: F2R66	996	ASM1484443v1	GCF_014844435.1	RefSeq	NCBI Prokaryotic Genome Annotation Pipeline (PGAP)	Complete Genome	3221281	3221281	2020-10-05	2857	PRJNA598450	SAMN15043849	GCF_014844435.1	GCF_014844435.1	WP_014164991.1	25.653	421	97.6798	284	11	13	429	10	405	2.11e-29	115					0													0
Flavobacterium columnare	strain: F2R67	996	ASM1484441v1	Flavobacterium columnare	strain: F2R67	996	ASM1484441v1	GCF_014844415.1	RefSeq	NCBI Prokaryotic Genome Annotation Pipeline (PGAP)	Complete Genome	3221299	3221299	2020-10-05	2857	PRJNA598450	SAMN15043850	GCF_014844415.1	GCF_014844415.1	WP_014164991.1	25.653	421	97.6798	284	11	13	429	10	405	2.11e-29	115					0													0
Flavobacterium columnare	strain: F2R68	996	ASM1484439v1	Flavobacterium columnare	strain: F2R68	996	ASM1484439v1	GCF_014844395.1	RefSeq	NCBI Prokaryotic Genome Annotation Pipeline (PGAP)	Complete Genome	3221300	3221300	2020-10-05	2857	PRJNA598450	SAMN15043851	GCF_014844395.1	GCF_014844395.1	WP_014164991.1	25.653	421	97.6798	284	11	13	429	10	405	2.11e-29	115					0													0
Flavobacterium columnare	strain: F2R70	996	ASM1484437v1	Flavobacterium columnare	strain: F2R70	996	ASM1484437v1	GCF_014844375.1	RefSeq	NCBI Prokaryotic Genome Annotation Pipeline (PGAP)	Complete Genome	3221309	3221309	2020-10-05	2855	PRJNA598450	SAMN15043852	GCF_014844375.1	GCF_014844375.1	WP_014164991.1	25.653	421	97.6798	284	11	13	429	10	405	2.11e-29	115					0													0
Flavobacterium columnare	strain: F2R72	996	ASM1484435v1	Flavobacterium columnare	strain: F2R72	996	ASM1484435v1	GCF_014844355.1	RefSeq	NCBI Prokaryotic Genome Annotation Pipeline (PGAP)	Complete Genome	3221291	3221291	2020-10-05	2857	PRJNA598450	SAMN15043853	GCF_014844355.1	GCF_014844355.1	WP_014164991.1	25.653	421	97.6798	284	11	13	429	10	405	2.11e-29	115					0													0
Flavobacterium columnare	strain: F2R74	996	ASM1484433v1	Flavobacterium columnare	strain: F2R74	996	ASM1484433v1	GCF_014844335.1	RefSeq	NCBI Prokaryotic Genome Annotation Pipeline (PGAP)	Complete Genome	3221316	3221316	2020-10-05	2857	PRJNA598450	SAMN15043854	GCF_014844335.1	GCF_014844335.1	WP_014164991.1	25.653	421	97.6798	284	11	13	429	10	405	2.11e-29	115					0													0
Flavobacterium columnare	strain: F2S17	996	ASM1484429v1	Flavobacterium columnare	strain: F2S17	996	ASM1484429v1	GCF_014844295.1	RefSeq	GCF_014844295.1-RS_2024_03_28	Complete Genome	3221278	3221278	2020-10-05	2856	PRJNA598450	SAMN15043856	GCF_014844295.1	GCF_014844295.1	WP_014164991.1	25.653	421	97.6798	284	11	13	429	10	405	2.11e-29	115					0													0
Flavobacterium columnare	strain: F2S4	996	ASM1484431v1	Flavobacterium columnare	strain: F2S4	996	ASM1484431v1	GCF_014844315.1	RefSeq	NCBI Prokaryotic Genome Annotation Pipeline (PGAP)	Complete Genome	3221284	3221284	2020-10-05	2856	PRJNA598450	SAMN15043855	GCF_014844315.1	GCF_014844315.1	WP_014164991.1	25.653	421	97.6798	284	11	13	429	10	405	2.11e-29	115					0													0
Flavobacterium columnare	strain: F9R56	996	ASM1484475v1	Flavobacterium columnare	strain: F9R56	996	ASM1484475v1	GCF_014844755.1	RefSeq	NCBI Prokaryotic Genome Annotation Pipeline (PGAP)	Complete Genome	3261163	3261163	2020-10-05	2920	PRJNA598450	SAMN15043833	GCF_014844755.1	GCF_014844755.1	WP_014164991.1	25.653	421	97.6798	284	11	13	429	10	405	2.14e-29	115					0													0
Flavobacterium columnare	strain: F9R58	996	ASM1484473v1	Flavobacterium columnare	strain: F9R58	996	ASM1484473v1	GCF_014844735.1	RefSeq	GCF_014844735.1-RS_2024_04_01	Complete Genome	3261159	3261159	2020-10-05	2920	PRJNA598450	SAMN15043834	GCF_014844735.1	GCF_014844735.1	WP_014164991.1	25.653	421	97.6798	284	11	13	429	10	405	2.14e-29	115					0													0
Flavobacterium columnare	strain: F9R64	996	ASM1484469v1	Flavobacterium columnare	strain: F9R64	996	ASM1484469v1	GCF_014844695.1	RefSeq	NCBI Prokaryotic Genome Annotation Pipeline (PGAP)	Complete Genome	3261078	3261078	2020-10-05	2921	PRJNA598450	SAMN15043836	GCF_014844695.1	GCF_014844695.1	WP_014164991.1	25.653	421	97.6798	284	11	13	429	10	405	2.14e-29	115					0													0
Flavobacterium columnare	strain: F9R66	996	ASM1484467v1	Flavobacterium columnare	strain: F9R66	996	ASM1484467v1	GCF_014844675.1	RefSeq	NCBI Prokaryotic Genome Annotation Pipeline (PGAP)	Complete Genome	3261297	3261297	2020-10-05	2921	PRJNA598450	SAMN15043837	GCF_014844675.1	GCF_014844675.1	WP_014164991.1	25.653	421	97.6798	284	11	13	429	10	405	2.14e-29	115					0													0
Flavobacterium columnare	strain: F9R69	996	ASM1484465v1	Flavobacterium columnare	strain: F9R69	996	ASM1484465v1	GCF_014844655.1	RefSeq	NCBI Prokaryotic Genome Annotation Pipeline (PGAP)	Complete Genome	3256546	3256546	2020-10-05	2917	PRJNA598450	SAMN15043838	GCF_014844655.1	GCF_014844655.1	WP_014164991.1	25.653	421	97.6798	284	11	13	429	10	405	2.13e-29	115					0													0
Flavobacterium columnare	strain: F9R72	996	ASM1484463v1	Flavobacterium columnare	strain: F9R72	996	ASM1484463v1	GCF_014844635.1	RefSeq	NCBI Prokaryotic Genome Annotation Pipeline (PGAP)	Complete Genome	3261108	3261108	2020-10-05	2921	PRJNA598450	SAMN15043839	GCF_014844635.1	GCF_014844635.1	WP_014164991.1	25.653	421	97.6798	284	11	13	429	10	405	2.14e-29	115					0													0
Flavobacterium columnare	strain: F9R75	996	ASM1484461v1	Flavobacterium columnare	strain: F9R75	996	ASM1484461v1	GCF_014844615.1	RefSeq	NCBI Prokaryotic Genome Annotation Pipeline (PGAP)	Complete Genome	3261248	3261248	2020-10-05	2920	PRJNA598450	SAMN15043840	GCF_014844615.1	GCF_014844615.1	WP_014164991.1	25.653	421	97.6798	284	11	13	429	10	405	2.14e-29	115					0													0
Flavobacterium columnare	strain: F9R78	996	ASM1484459v1	Flavobacterium columnare	strain: F9R78	996	ASM1484459v1	GCF_014844595.1	RefSeq	NCBI Prokaryotic Genome Annotation Pipeline (PGAP)	Complete Genome	3261110	3261110	2020-10-05	2921	PRJNA598450	SAMN15043841	GCF_014844595.1	GCF_014844595.1	WP_014164991.1	25.653	421	97.6798	284	11	13	429	10	405	2.14e-29	115					0													0
Flavobacterium columnare	strain: F9S15	996	ASM1484457v1	Flavobacterium columnare	strain: F9S15	996	ASM1484457v1	GCF_014844575.1	RefSeq	NCBI Prokaryotic Genome Annotation Pipeline (PGAP)	Complete Genome	3261175	3261175	2020-10-05	2921	PRJNA598450	SAMN15043842	GCF_014844575.1	GCF_014844575.1	WP_014164991.1	25.653	421	97.6798	284	11	13	429	10	405	2.14e-29	115					0													0
Flavobacterium columnare	strain: F9S17	996	ASM1484455v1	Flavobacterium columnare	strain: F9S17	996	ASM1484455v1	GCF_014844555.1	RefSeq	NCBI Prokaryotic Genome Annotation Pipeline (PGAP)	Complete Genome	3261133	3261133	2020-10-05	2920	PRJNA598450	SAMN15043843	GCF_014844555.1	GCF_014844555.1	WP_014164991.1	25.653	421	97.6798	284	11	13	429	10	405	2.14e-29	115					0													0
Flavobacterium columnare	strain: FCO-F2	996	ASM1484425v1	Flavobacterium columnare	strain: FCO-F2	996	ASM1484425v1	GCF_014844255.1	RefSeq	NCBI Prokaryotic Genome Annotation Pipeline (PGAP)	Complete Genome	3221312	3221312	2020-10-05	2865	PRJNA598450	SAMN13705423	GCF_014844255.1	GCF_014844255.1	WP_014164991.1	25.653	421	97.6798	284	11	13	429	10	405	2.11e-29	115					0													0
Flavobacterium columnare	strain: FCO-F9	996	ASM1484477v1	Flavobacterium columnare	strain: FCO-F9	996	ASM1484477v1	GCF_014844775.1	RefSeq	NCBI Prokaryotic Genome Annotation Pipeline (PGAP)	Complete Genome	3261270	3261270	2020-10-05	2921	PRJNA598450	SAMN15043832	GCF_014844775.1	GCF_014844775.1	WP_014164991.1	25.653	421	97.6798	284	11	13	429	10	405	2.14e-29	115					0													0
Flavobacterium columnare	strain: TC 1691	996	ASM193639v1	Flavobacterium columnare	strain: TC 1691	996	ASM193639v1	GCF_001936395.1	RefSeq	NCBI Prokaryotic Genome Annotation Pipeline (PGAP)	Complete Genome	3032078	3032078	2017-01-05	2649	PRJNA358757	SAMN06184581	GCF_001936395.1	GCF_001936395.1	WP_065212975.1	25.653	421	97.6798	284	11	13	429	10	405	4.8e-29	114					0													0
Flavobacterium columnare ATCC 49512	strain: ATCC 49512	1041826	ASM24007v2	Flavobacterium columnare ATCC 49512	strain: ATCC 49512	1041826	ASM24007v2	GCF_000240075.2	RefSeq	NCBI Prokaryotic Genome Annotation Pipeline (PGAP)	Complete Genome	3162432	3162432	2012-01-19	2781	PRJNA67781	SAMN02603612	GCF_000240075.2	GCF_000240075.2	WP_014164991.1	25.653	421	97.6798	284	11	13	429	10	405	2.1e-29	115					0
Flavobacterium commune	strain: PK15	1306519	ASM185796v1	Flavobacterium commune	strain: PK15	1306519	ASM185796v1	GCF_001857965.1	RefSeq	NCBI Prokaryotic Genome Annotation Pipeline (PGAP)	Complete Genome	3851214	3851214	2016-10-31	3231	PRJNA343870	SAMN05804760	GCF_001857965.1	GCF_001857965.1	WP_071183992.1	28.266	421	97.6798	268	12	22	431	19	416	6.64e-39	142	GCF_001857965.1	WP_071184794.1	29.63	405	93.9675	257	10	33	431	31	413	1.54e-38	140					0
Flavobacterium covae	strain: 94-081	2906076	ASM153464v1	Flavobacterium covae	strain: 94-081	2906076	ASM153464v1	GCF_001534645.1	RefSeq	GCF_001534645.1-RS_2024_04_28	Complete Genome	3321600	3321600	2016-01-25	2883	PRJNA308000	SAMN04386100	GCF_001534645.1	GCF_001534645.1	WP_060383391.1	27.119	413	95.8237	270	12	22	429	19	405	6.97e-29	113					0													0
Flavobacterium covae	strain: C#2	2906076	ASM164118v1	Flavobacterium covae	strain: C#2	2906076	ASM164118v1	GCF_001641185.1	RefSeq	NCBI Prokaryotic Genome Annotation Pipeline (PGAP)	Complete Genome	3329120	3329120	2016-05-10	2873	PRJNA311731	SAMN04487986	GCF_001641185.1	GCF_001641185.1	WP_063743634.1	27.119	413	95.8237	270	12	22	429	19	405	1.06e-28	113					0													0
Flavobacterium crassostreae	strain: LPB0076	1763534	ASM183147v1	Flavobacterium crassostreae	strain: LPB0076	1763534	ASM183147v1	GCF_001831475.1	RefSeq	GCF_001831475.1-RS_2024_05_12	Complete Genome	3027315	3027315	2016-10-24	2706	PRJNA340213	SAMN05695074	GCF_001831475.1	GCF_001831475.1	WP_066335424.1	25.761	427	99.0719	289	13	13	431	10	416	4.16e-31	120					0													0
Flavobacterium crocinum	strain: HYN0056	2183896	ASM312238v1	Flavobacterium crocinum	strain: HYN0056	2183896	ASM312238v1	GCF_003122385.1	RefSeq	NCBI Prokaryotic Genome Annotation Pipeline (PGAP)	Complete Genome	5877431	5877431	2018-05-14	4952	PRJNA463036	SAMN09062264	GCF_003122385.1	GCF_003122385.1	WP_109191578.1	27.488	422	97.9118	281	10	13	431	10	409	5.89e-45	158	GCF_003122385.1	WP_109191845.1	24.884	430	99.768	298	9	5	431	4	411	5.81e-30	117					0
Flavobacterium cupriresistens	strain: F-323	2893885	ASM2091192v1	Flavobacterium cupriresistens	strain: F-323	2893885	ASM2091192v1	GCF_020911925.1	RefSeq	GCF_020911925.1-RS_2024_05_19	Complete Genome	5740613	5740613	2021-11-22	4570	PRJNA779058	SAMN23009796	GCF_020911925.1	GCF_020911925.1	WP_230004389.1	26.316	418	96.9838	288	9	13	429	10	408	3.05e-35	132					0													0
Flavobacterium cyclinae	strain: KSM-R2A25	2895947	ASM2117214v1	Flavobacterium cyclinae	strain: KSM-R2A25	2895947	ASM2117214v1	GCF_021172145.1	RefSeq	GCF_021172145.1-RS_2024_09_12	Complete Genome	3017062	3017062	2021-12-13	2727	PRJNA780674	SAMN23175391	GCF_021172145.1	GCF_021172145.1	WP_231842402.1	28.333	420	97.4478	271	13	22	431	19	418	7.3e-44	155					0													0
Flavobacterium dauae	strain: TCH3-2	1563479	ASM415127v2	Flavobacterium dauae	strain: TCH3-2	1563479	ASM415127v2	GCF_004151275.2	RefSeq	GCF_004151275.2-RS_2024_08_08	Complete Genome	2944828	2944828	2023-08-03	2826	PRJNA264437	SAMN03142400	GCF_004151275.2	GCF_004151275.2	WP_129757313.1	30.474	443	102.784	270	12	5	431	3	423	3.56e-50	172					0													0
Flavobacterium eburneipallidum	strain: IMCC36793	3003263	ASM2711135v2	Flavobacterium eburneipallidum	strain: IMCC36793	3003263	ASM2711135v2	GCF_027111355.2	RefSeq	GCF_027111355.2-RS_2024_06_10	Complete Genome	3845436	3845436	2023-04-21	3251	PRJNA909030	SAMN32064747	GCF_027111355.2	GCF_027111355.2	WP_269226487.1	30.162	431	100	276	11	5	429	4	415	6.86e-45	158	GCF_027111355.2	WP_281335875.1	24.942	433	100.464	295	9	5	431	2	410	6.4e-32	122					0
Flavobacterium endoglycinae	strain: BB8	2816357	ASM1735211v1	Flavobacterium endoglycinae	strain: BB8	2816357	ASM1735211v1	GCF_017352115.1	RefSeq	NCBI Prokaryotic Genome Annotation Pipeline (PGAP)	Complete Genome	5513159	5513159	2021-03-14	4741	PRJNA678113	SAMN18133624	GCF_017352115.1	GCF_017352115.1	WP_207298043.1	27.962	422	97.9118	274	14	13	429	10	406	2.28e-35	132	GCF_017352115.1	WP_207297732.1	26.341	410	95.1276	265	11	32	431	30	412	1.61e-29	116
Flavobacterium enshiense	strain: R6S-5-6	1341165	ASM2283687v1	Flavobacterium enshiense	strain: R6S-5-6	1341165	ASM2283687v1	GCF_022836875.1	RefSeq	GCF_022836875.1-RS_2024_05_15	Complete Genome	3251289	3251289	2022-04-08	2944	PRJNA793524	SAMN24547564	GCF_022836875.1	GCF_022836875.1	WP_244342248.1	27.483	433	100.464	286	12	5	429	3	415	1.89e-35	132					0													0
Flavobacterium faecale	strain: WV33	1355330	ASM307645v1	Flavobacterium faecale	strain: WV33	1355330	ASM307645v1	GCF_003076455.1	RefSeq	GCF_003076455.1-RS_2024_05_03	Complete Genome	4621116	4621116	2018-05-01	3810	PRJNA383909	SAMN06819498	GCF_003076455.1	GCF_003076455.1	WP_108740145.1	26.402	428	99.3039	276	12	9	429	9	404	1.29e-32	124	GCF_003076455.1	WP_108739286.1	25.238	420	97.4478	282	8	19	431	17	411	3.67e-30	117					0
Flavobacterium flavigenum	strain: IMCC34775	3003258	ASM2711125v2	Flavobacterium flavigenum	strain: IMCC34775	3003258	ASM2711125v2	GCF_027111255.2	RefSeq	GCF_027111255.2-RS_2024_06_10	Complete Genome	5427275	5427275	2023-04-06	4518	PRJNA909022	SAMN32064675	GCF_027111255.2	GCF_027111255.2	WP_269234451.1	25.874	429	99.536	274	15	13	429	10	406	1.94e-33	127	GCF_027111255.2	WP_281309650.1	26.119	402	93.2715	273	7	33	431	31	411	4.01e-30	117					0
Flavobacterium flavipigmentatum	strain: F-70	2893884	ASM2091190v1	Flavobacterium flavipigmentatum	strain: F-70	2893884	ASM2091190v1	GCF_020911905.1	RefSeq	GCF_020911905.1-RS_2024_05_19	Complete Genome	4362213	4362213	2021-11-22	3686	PRJNA779057	SAMN23009792	GCF_020911905.1	GCF_020911905.1	WP_229975911.1	26.316	418	96.9838	287	11	13	429	10	407	1.39e-35	132	GCF_020911905.1	WP_229976093.1	24.566	403	93.5035	278	8	33	431	31	411	3.46e-28	112					0
Flavobacterium fluviale	strain: HYN0086	2249356	ASM331291v1	Flavobacterium fluviale	strain: HYN0086	2249356	ASM331291v1	GCF_003312915.1	RefSeq	NCBI Prokaryotic Genome Annotation Pipeline (PGAP)	Complete Genome	4839571	4839571	2018-07-11	4177	PRJNA477904	SAMN09487226	GCF_003312915.1	GCF_003312915.1	WP_113677314.1	28.436	422	97.9118	277	10	13	431	10	409	3.19e-45	159	GCF_003312915.1	WP_113677550.1	24.419	430	99.768	300	8	5	431	4	411	1.9e-25	104					0
Flavobacterium galactosidilyticum	strain: F-340	2893886	ASM2091194v1	Flavobacterium galactosidilyticum	strain: F-340	2893886	ASM2091194v1	GCF_020911945.1	RefSeq	GCF_020911945.1-RS_2024_05_19	Complete Genome	3530395	3530395	2021-11-22	3044	PRJNA779060	SAMN23009914	GCF_020911945.1	GCF_020911945.1	WP_229942918.1	28.904	429	99.536	271	15	10	429	10	413	4.12e-34	128	GCF_020911945.1	WP_229943991.1	24.599	187	43.3875	119	6	171	341	257	437	0.04	32.7					0
Flavobacterium gelatinilyticum	strain: IMCC34777	3003260	ASM2711129v2	Flavobacterium gelatinilyticum	strain: IMCC34777	3003260	ASM2711129v2	GCF_027111295.1	RefSeq	GCF_027111295.1-RS_2024_06_10	Complete Genome	5832845	5832845	2023-04-07	4975	PRJNA909025	SAMN32064707	GCF_027111295.1	GCF_027111295.1	WP_281230944.1	28.64	419	97.2158	276	11	13	429	10	407	2.91e-40	145	GCF_027111295.1	WP_281235296.1	27.483	433	100.464	285	10	5	431	2	411	1.79e-29	116					0
Flavobacterium gilvum	strain: EM1308	1492737	ASM176146v1	Flavobacterium gilvum	strain: EM1308	1492737	ASM176146v1	GCF_001761465.1	RefSeq	NCBI Prokaryotic Genome Annotation Pipeline (PGAP)	Complete Genome	4402594	4402594	2016-10-12	3547	PRJNA341566	SAMN05726037	GCF_001761465.1	GCF_001761465.1	WP_035639512.1	27.857	420	97.4478	275	12	22	431	19	420	2.92e-41	148					0													0
Flavobacterium ginsengisoli	strain: KCTC 23318	871694	ASM2962531v1	Flavobacterium ginsengisoli	strain: KCTC 23318	871694	ASM2962531v1	GCF_029625315.1	RefSeq	GCF_029625315.1-RS_2024_04_08	Complete Genome	5414540	5414540	2023-04-09	5171	PRJNA947787	SAMN33866604	GCF_029625315.1	GCF_029625315.1	WP_198854706.1	28.029	421	97.6798	280	11	13	431	10	409	3.39e-43	153	GCF_029625315.1	WP_278019534.1	24.34	341	79.1183	224	11	99	431	13	327	1.52e-17	80.1	GCF_029625315.1	WP_278019535.1	36.709	79	18.3295
Flavobacterium ginsenosidimutans	strain: YTB16	687844	ASM3747810v1	Flavobacterium ginsenosidimutans	strain: YTB16	687844	ASM3747810v1	GCF_037478105.1	RefSeq	GCF_037478105.1-RS_2024_04_05	Complete Genome	5532155	5532155	2024-04-05	4736	PRJNA1079200	SAMN40033374	GCF_037478105.1	GCF_037478105.1	WP_111288388.1	28.741	421	97.6798	277	12	13	431	10	409	6.04e-44	155	GCF_037478105.1	WP_111283823.1	26.157	432	100.232	290	10	5	431	4	411	4.33e-26	106					0
Flavobacterium gyeonganense	strain: KACC 17688	1310418	ASM2962529v1	Flavobacterium gyeonganense	strain: KACC 17688	1310418	ASM2962529v1	GCF_029625295.1	RefSeq	GCF_029625295.1-RS_2024_04_08	Complete Genome	5095879	5095879	2023-04-09	4329	PRJNA947790	SAMN33866625	GCF_029625295.1	GCF_029625295.1	WP_278008401.1	25.995	427	99.0719	276	14	13	429	10	406	6.87e-34	128	GCF_029625295.1	WP_278008622.1	26.617	402	93.2715	271	7	33	431	31	411	2.27e-29	115					0
Flavobacterium hankyongi	strain: KTce-4	1176532	ASM3684091v1	Flavobacterium hankyongi	strain: KTce-4	1176532	ASM3684091v1	GCF_036840915.1	RefSeq	GCF_036840915.1-RS_2024_04_05	Complete Genome	3465871	3465871	2024-04-05	3170	PRJNA774122	SAMN22551505	GCF_036840915.1	GCF_036840915.1	WP_264544384.1	29.577	426	98.8399	263	15	13	429	10	407	3.14e-39	142					0													0
Flavobacterium haoranii	strain: KCTC 23008	683124	ASM936305v1	Flavobacterium haoranii	strain: KCTC 23008	683124	ASM936305v1	GCF_009363055.1	RefSeq	NCBI Prokaryotic Genome Annotation Pipeline (PGAP)	Complete Genome	2871082	2871082	2019-10-27	2775	PRJNA578195	SAMN13053027	GCF_009363055.1	GCF_009363055.1	WP_072781975.1	26.606	436	101.16	290	12	5	431	3	417	6.2e-38	139					0													0
Flavobacterium humidisoli	strain: MMS21-Er5	2937442	ASM2327279v1	Flavobacterium humidisoli	strain: MMS21-Er5	2937442	ASM2327279v1	GCF_023272795.1	RefSeq	GCF_023272795.1-RS_2024_03_28	Complete Genome	5636211	5636211	2022-05-07	4758	PRJNA830625	SAMN27734937	GCF_023272795.1	GCF_023272795.1	WP_248729174.1	26.95	423	98.1439	282	11	13	431	10	409	1.35e-41	149	GCF_023272795.1	WP_248729401.1	23.721	430	99.768	303	9	5	431	4	411	3.4e-23	98.2					0
Flavobacterium indicum GPTSA100-9 = DSM 17447	strain: GPTSA100-9	1094466	GPTSA100-9	Flavobacterium indicum GPTSA100-9 = DSM 17447	strain: GPTSA100-9	1094466	GPTSA100-9	GCF_000455605.1	RefSeq	NCBI Prokaryotic Genome Annotation Pipeline (PGAP)	Complete Genome	2993089	2993089	2012-03-15	2781	PRJNA73387	SAMEA3138809	GCF_000455605.1	GCF_000455605.1	WP_014389471.1	30.324	432	100.232	270	15	5	427	3	412	2.22e-43	154					0													0
Flavobacterium inviolabile	strain: P2-65	2748320	ASM1338945v1	Flavobacterium inviolabile	strain: P2-65	2748320	ASM1338945v1	GCF_013389455.1	RefSeq	NCBI Prokaryotic Genome Annotation Pipeline (PGAP)	Complete Genome	3913347	3913347	2020-07-05	3538	PRJNA641750	SAMN15364525	GCF_013389455.1	GCF_013389455.1	WP_177730098.1	31.09	431	100	266	13	14	431	11	423	2.31e-49	170					0													0
Flavobacterium johnsoniae	strain: G16	986	ASM3038832v1	Flavobacterium johnsoniae	strain: G16	986	ASM3038832v1	GCF_030388325.1	RefSeq	GCF_030388325.1-RS_2024_07_11	Complete Genome	5324536	5324536	2023-07-03	4507	PRJNA874048	SAMN30523441	GCF_030388325.1	GCF_030388325.1	WP_289879427.1	27.791	421	97.6798	281	11	13	431	10	409	4.79e-41	147	GCF_030388325.1	WP_289879787.1	23.148	432	100.232	303	10	5	431	4	411	1.85e-18	84					0
Flavobacterium johnsoniae UW101	strain: ATCC 17061	376686	ASM3447910v1	Flavobacterium johnsoniae UW101	strain: ATCC 17061	376686	ASM3447910v1	GCF_034479105.1	RefSeq	NCBI Prokaryotic Genome Annotation Pipeline (PGAP)	Complete Genome	6096850	6096850	2023-12-19	5244	PRJNA1037563	SAMN38186283	GCF_034479105.1	GCF_034479105.1	WP_012023492.1	27.446	419	97.2158	281	11	13	429	10	407	8.69e-40	144	GCF_034479105.1	WP_012023762.1	25.735	408	94.6636	268	10	33	431	31	412	2e-28	113					0
Flavobacterium johnsoniae UW101	strain: UW101; ATCC 17061	376686	ASM1664v1	Flavobacterium johnsoniae UW101	strain: UW101; ATCC 17061	376686	ASM1664v1	GCF_000016645.1	RefSeq	NCBI Prokaryotic Genome Annotation Pipeline (PGAP)	Complete Genome	6096872	6096872	2007-05-01	5246	PRJNA16082	SAMN02598357	GCF_000016645.1	GCF_000016645.1	WP_012023492.1	27.446	419	97.2158	281	11	13	429	10	407	8.7e-40	144	GCF_000016645.1	WP_012023762.1	25.735	408	94.6636	268	10	33	431	31	412	2e-28	113					0
Flavobacterium jumunjinense	strain: HME7102	998845	ASM2165097v2	Flavobacterium jumunjinense	strain: HME7102	998845	ASM2165097v2	GCF_021650975.2	RefSeq	NCBI Prokaryotic Genome Annotation Pipeline (PGAP)	Complete Genome	4671850	4683139	2022-01-27	4268	PRJNA798883	SAMN25131779	GCF_021650975.2	GCF_021650975.2	WP_236458383.1	29.493	434	100.696	278	14	5	431	4	416	2.48e-41	148					0													0
Flavobacterium keumense	strain: K3R-10	1306518	ASM2986648v1	Flavobacterium keumense	strain: K3R-10	1306518	ASM2986648v1	GCF_029866485.1	RefSeq	GCF_029866485.1-RS_2024_04_24	Complete Genome	2538339	2538339	2023-04-25	2261	PRJNA807090	SAMN25954965	GCF_029866485.1	GCF_029866485.1	WP_264533874.1	26.291	426	98.8399	284	11	13	429	10	414	4.71e-35	130					0													0
Flavobacterium kingsejongi	strain: WV39	1678728	ASM307647v1	Flavobacterium kingsejongi	strain: WV39	1678728	ASM307647v1	GCF_003076475.1	RefSeq	GCF_003076475.1-RS_2024_03_22	Complete Genome	4224053	4224053	2018-05-01	3829	PRJNA383908	SAMN06819499	GCF_003076475.1	GCF_003076475.1	WP_108736713.1	28.941	425	98.6079	272	13	10	428	10	410	6.07e-48	166	GCF_003076475.1	WP_193844348.1	29.008	131	30.3944	69	5	260	388	242	350	0.019	33.9					0
Flavobacterium lacustre	strain: IMCC36792	3016339	ASM2747452v2	Flavobacterium lacustre	strain: IMCC36792	3016339	ASM2747452v2	GCF_027474525.2	RefSeq	GCF_027474525.2-RS_2024_06_10	Complete Genome	3452143	3452143	2023-04-07	2981	PRJNA914496	SAMN32338623	GCF_027474525.2	GCF_027474525.2	WP_269686509.1	28.372	430	99.768	273	14	10	429	10	414	5.48e-33	125	GCF_027474525.2	WP_269685759.1	26.316	57	13.2251	42	0	375	431	24	80	0.001	34.3					0
Flavobacterium limnophilum	strain: IMCC36791	3003262	ASM2711131v2	Flavobacterium limnophilum	strain: IMCC36791	3003262	ASM2711131v2	GCF_027111315.2	RefSeq	GCF_027111315.2-RS_2024_06_10	Complete Genome	4503648	4510424	2023-04-07	3739	PRJNA909028	SAMN32064710	GCF_027111315.2	GCF_027111315.2	WP_281297479.1	28.472	432	100.232	282	12	5	429	4	415	5.55e-38	139	GCF_027111315.2	WP_281299142.1	23.788	433	100.464	301	8	5	431	2	411	1.77e-31	121					0
Flavobacterium litorale	strain: WSW3-B6	2856519	ASM1961379v1	Flavobacterium litorale	strain: WSW3-B6	2856519	ASM1961379v1	GCF_019613795.1	RefSeq	GCF_019613795.1-RS_2024_09_12	Complete Genome	2725095	2725095	2021-08-16	2491	PRJNA749485	SAMN20371526	GCF_019613795.1	GCF_019613795.1	WP_220641739.1	28.103	427	99.0719	280	11	12	429	9	417	3.07e-42	150	GCF_019613795.1	WP_220640976.1	25.385	130	30.1624	89	3	228	357	210	331	0.011	33.9					0
Flavobacterium luteolum	strain: IMCC34776	3003259	ASM2711127v3	Flavobacterium luteolum	strain: IMCC34776	3003259	ASM2711127v3	GCF_027111275.1	RefSeq	GCF_027111275.1-RS_2024_06_10	Complete Genome	5356995	5356995	2023-04-06	4532	PRJNA909024	SAMN32064706	GCF_027111275.1	GCF_027111275.1	WP_281634654.1	27.381	420	97.4478	284	10	13	431	10	409	5.11e-44	155	GCF_027111275.1	WP_281631177.1	25.404	433	100.464	292	9	5	431	4	411	1.03e-25	105					0
Flavobacterium magnum	strain: HYN0048	2162713	ASM305562v1	Flavobacterium magnum	strain: HYN0048	2162713	ASM305562v1	GCF_003055625.1	RefSeq	GCF_003055625.1-RS_2024_05_03	Complete Genome	3464207	3464207	2018-04-18	2989	PRJNA449408	SAMN08903377	GCF_003055625.1	GCF_003055625.1	WP_108370173.1	28.941	425	98.6079	278	13	10	429	7	412	9.63e-40	144					0													0
Flavobacterium marginilacus	strain: IMCC34673	3003256	ASM2687015v3	Flavobacterium marginilacus	strain: IMCC34673	3003256	ASM2687015v3	GCF_026870155.1	RefSeq	GCF_026870155.1-RS_2024_06_10	Complete Genome	5315960	5319561	2023-04-06	4432	PRJNA909020	SAMN32064673	GCF_026870155.1	GCF_026870155.1	WP_194643331.1	26.555	418	96.9838	283	10	20	431	17	416	4.05e-33	126	GCF_026870155.1	WP_281636357.1	25.298	419	97.2158	278	11	22	431	20	412	5.12e-28	112					0
Flavobacterium nackdongense	strain: GS13	2547394	ASM435522v1	Flavobacterium nackdongense	strain: GS13	2547394	ASM435522v1	GCF_004355225.1	RefSeq	NCBI Prokaryotic Genome Annotation Pipeline (PGAP)	Complete Genome	4217227	4217227	2019-03-19	3541	PRJNA526406	SAMN11098580	GCF_004355225.1	GCF_004355225.1	WP_133276410.1	27.99	418	96.9838	267	13	23	429	20	414	4.95e-34	128					0													0
Flavobacterium nitratireducens	strain: JCM 17678	992289	ASM2962533v1	Flavobacterium nitratireducens	strain: JCM 17678	992289	ASM2962533v1	GCF_029625335.1	RefSeq	GCF_029625335.1-RS_2024_04_08	Complete Genome	2992352	2992352	2023-04-09	2838	PRJNA947792	SAMN33866627	GCF_029625335.1	GCF_029625335.1	WP_278034174.1	30.876	434	100.696	268	13	8	431	5	416	5.31e-46	160					0													0
Flavobacterium nitrogenifigens	strain: KACC 18538	1617283	ASM836974v1	Flavobacterium nitrogenifigens	strain: KACC 18538	1617283	ASM836974v1	GCF_008369745.1	RefSeq	GCF_008369745.1-RS_2024_03_28	Complete Genome	5497186	5497186	2019-09-11	4645	PRJNA563552	SAMN12676130	GCF_008369745.1	GCF_008369745.1	WP_111379543.1	26.905	420	97.4478	286	10	13	431	10	409	2.29e-39	143	GCF_008369745.1	WP_111376665.1	24.884	430	99.768	298	8	5	431	4	411	3.59e-25	103					0
Flavobacterium okayamense	strain: KK2020170	2830782	ASM1970294v1	Flavobacterium okayamense	strain: KK2020170	2830782	ASM1970294v1	GCF_019702945.1	RefSeq	NCBI Prokaryotic Genome Annotation Pipeline (PGAP)	Complete Genome	2781077	2781077	2021-07-02	2634	PRJDB11590	SAMD00318916	GCF_019702945.1	GCF_019702945.1	WP_221259119.1	26.786	448	103.944	283	14	4	431	2	424	1.19e-35	132					0													0
Flavobacterium oreochromis	strain: Costa Rica 04-02-TN	2906078	ASM1956545v1	Flavobacterium oreochromis	strain: Costa Rica 04-02-TN	2906078	ASM1956545v1	GCF_019565455.1	RefSeq	GCF_019565455.1-RS_2024_09_14	Complete Genome	3540003	3540003	2021-08-11	3614	PRJNA684153	SAMN17052640	GCF_019565455.1	GCF_019565455.1	WP_235873918.1	25.266	376	87.239	253	9	58	429	9	360	1.61e-24	100					0													0
[truncated: 826 more rows]
[truncated: 22 more columns]

## Sheet: Supplementary Table 4
Supplementary Table 4. B. theta bamH deletion vs wild type total membrane fraction protein abundance differences.
[truncated: 3,209 more rows]

## Sheet: Supplementary Table 5
Supplementary Table 5. P. gingivalis bamH deletion vs wild type whole cell protein abundance differences.
[truncated: 1,474 more rows]

[truncated: 1 more sheets: Supplementary Table 8]
